# Supplementary material for: An analysis on rational use and affordability of medicine after the implementation of National Essential Medicines Policy and Zero Mark-up Policy in Hangzhou, China
Source: PLoS One. 2019 Mar 14;14(3):e0213638. doi: 10.1371/journal.pone.0213638 (PMC6417690; doi:10.1371/journal.pone.0213638)
Supplement: S5 Table — (XLSX) [file pone.0213638.s005.xlsx]

## Sheet: PONE_D-17-36917Data
HospitalCode	LevelofHosptial	recoded ID	SurveyYear	Age	Gender	Expense	NumberMed	NumberAntibiotic	NumberIMInjection	NumberIVInjection	NumberHormone
10	1	10000000001	2011	68		141.4	2	0	0	0	0
10	1	10000000002	2011	4		42.84	1	1	0	0	0
10	1	10000000003	2011			158	1	0	0	0	0
10	1	10000000004	2011	81		37.8	1	1	0	0	0
10	1	10000000005	2011	82		439.6	4	1	2	2	0
10	1	10000000006	2011	58		19.2	1	0	0	0	0
10	1	10000000007	2011	28		1.431	1	0	0	0	0
10	1	10000000008	2011	33		19.03	1	0	0	0	0
10	1	10000000009	2011	74		240	1	0	1	0	0
10	1	10000000010	2011	65		54.2	1	0	0	0	0
10	1	10000000011	2011	3		8	1	0	0	0	0
10	1	10000000012	2011	81		0.95	1	0	0	0	0
10	1	10000000013	2011	82		24.9	1	1	0	0	0
10	1	10000000014	2011	51		135.77	3	1	0	0	0
10	1	10000000015	2011	52		37	1	0	0	0	0
10	1	10000000016	2011			180	1	0	0	0	0
10	1	10000000017	2011	45		52.8	1	0	0	0	0
10	1	10000000018	2011	4		9.6	1	0	0	0	0
10	1	10000000019	2011	25		19	1	0	0	0	0
10	1	10000000020	2011	29		19.03	1	0	0	0	0
10	1	10000000021	2011	76		495.97	6	0	0	0	0
10	1	10000000022	2011	34		65.3	2	2	0	0	0
10	1	10000000023	2011	39		8.1	1	0	0	0	0
10	1	10000000024	2011	69		86.4	2	0	0	0	0
10	1	10000000025	2011	62		467.44	3	0	0	0	0
10	1	10000000026	2011	65		349.46	2	0	0	0	0
10	1	10000000027	2011	51		30.3	1	1	0	0	0
10	1	10000000028	2011	4		7.7	1	0	0	1	0
10	1	10000000029	2011	3		19.83	1	0	0	0	0
10	1	10000000030	2011	34		153.45	1	0	0	0	0
10	1	10000000031	2011			198	1	0	0	0	0
10	1	10000000032	2011			206	1	0	0	0	0
10	1	10000000033	2011	56		69.44	1	0	0	0	0
10	1	10000000034	2011			860	1	0	1	0	0
10	1	10000000035	2011	6		61.28	4	1	2	2	0
10	1	10000000036	2011	70		129.2	2	0	0	0	0
10	1	10000000037	2011	48		21.4	1	1	0	0	0
10	1	10000000038	2011	77		204.66	1	0	0	0	0
10	1	10000000039	2011	68		3.85	2	1	0	0	0
10	1	10000000040	2011			58	1	0	1	0	0
10	1	10000000041	2011	76		347.16	4	2	0	4	0
10	1	10000000042	2011	42		28.73	1	1	0	0	0
10	1	10000000043	2011	58		43.2	1	0	0	0	0
10	1	10000000044	2011	67		23.86	1	1	0	0	0
10	1	10000000045	2011			160	1	0	0	0	0
10	1	10000000046	2011	86		69.3	1	0	0	0	0
10	1	10000000047	2011	68		259.6	3	0	0	0	0
10	1	10000000048	2011	53		290.36	3	2	1	2	0
10	1	10000000049	2011			158	1	0	0	0	0
10	1	10000000050	2011	55		17.1	1	0	0	0	0
10	1	10000000051	2011	63		1.59	1	0	0	0	0
10	1	10000000052	2011	57		0.95	1	0	0	0	0
10	1	10000000053	2011	78		529.72	4	0	0	0	0
10	1	10000000054	2011	73		31.8	1	0	0	0	0
10	1	10000000055	2011	20		69.82	1	0	0	0	0
10	1	10000000056	2011	72		271.62	4	0	0	0	1
10	1	10000000057	2011	55		0.95	1	0	0	0	0
10	1	10000000058	2011	71		222.03	4	0	0	0	0
10	1	10000000059	2011	75		0.95	1	0	0	0	0
10	1	10000000060	2011	69		450.04	5	0	0	0	0
10	1	10000000061	2011			330	1	0	0	0	0
10	1	10000000062	2011	21		19.8	1	0	0	0	0
10	1	10000000063	2011	74		397.94	1	0	1	0	0
10	1	10000000064	2011	55		78.8	2	0	0	0	0
10	1	10000000065	2011	37		18.18	1	0	0	0	0
10	1	10000000066	2011	74		545.82	5	0	0	0	0
10	1	10000000067	2011	37		22.45	2	2	0	0	0
10	1	10000000068	2011	37		51.5885	2	1	0	0	0
10	1	10000000069	2011	83		328.4	5	0	0	0	0
10	1	10000000070	2011	79		0.95	1	0	0	0	0
10	1	10000000071	2011	79		64.7	1	0	0	0	0
10	1	10000000072	2011	71		86.77	3	1	0	0	0
10	1	10000000073	2011	73		6.4	1	0	0	0	0
10	1	10000000074	2011	56		87	1	0	0	0	0
10	1	10000000075	2011	76		122.1	1	0	0	0	0
10	1	10000000076	2011	75		68.1	4	2	0	0	0
10	1	10000000077	2011	46		65.8	1	0	0	0	0
10	1	10000000078	2011	58		775	4	0	0	0	0
10	1	10000000079	2011	48		57.4	2	0	0	0	0
10	1	10000000080	2011	63		692.89	4	3	2	2	0
10	1	10000000081	2011	39		23.4	1	0	0	0	0
10	1	10000000082	2011	82		0.95	1	0	0	0	0
10	1	10000000083	2011	31		72	1	0	0	0	1
10	1	10000000084	2011	40		331.16	2	0	0	0	0
10	1	10000000085	2011	68		35.2	2	0	0	0	0
10	1	10000000086	2011	61		57.45	2	1	0	0	0
10	1	10000000087	2011	82		242.67	2	0	0	0	0
10	1	10000000088	2011	74		14.26	1	0	0	0	0
10	1	10000000089	2011	58		16	1	0	0	0	0
10	1	10000000090	2011	67		54.2	1	0	0	0	0
10	1	10000000091	2011	78		76.4	2	0	0	0	0
10	1	10000000092	2011	68		91.93	2	1	0	0	0
10	1	10000000093	2011	85		14.65	1	0	0	0	0
10	1	10000000094	2011	81		288.52	3	0	0	0	0
10	1	10000000095	2011	61		36.05	2	1	0	0	0
10	1	10000000096	2011	75		269.4	2	1	1	1	0
10	1	10000000097	2011	53		21.4	1	1	0	0	0
10	1	10000000098	2011	76		0.75	1	1	0	0	0
10	1	10000000099	2011	38		309.36	2	2	0	2	0
10	1	10000000100	2011	48		180.42	2	0	0	0	0
10	1	10000000101	2011	36		316.26	3	1	1	2	0
10	1	10000000102	2011	49		0.3	1	0	1	0	0
10	1	10000000103	2011	34		289.56	1	1	0	1	0
10	1	10000000104	2011	68		191.2	1	0	0	0	0
10	1	10000000105	2011	25		289.56	1	1	0	1	0
10	1	10000000106	2011	64		282.22	3	0	0	0	0
10	1	10000000107	2011	74		79.8	2	0	0	0	0
10	1	10000000108	2011	79		78.96	1	0	0	0	0
10	1	10000000109	2011	62		0.95	1	0	0	0	0
10	1	10000000110	2011			198	1	0	0	0	0
10	1	10000000111	2011	56		131.84	2	0	0	0	0
10	1	10000000112	2011	32		36.36	1	0	0	0	0
10	1	10000000113	2011	62		45.4	1	0	0	0	0
10	1	10000000114	2011	49		36.93	2	1	0	0	0
10	1	10000000115	2011	2		85.02	4	1	2	2	0
10	1	10000000116	2011	70		21.1	1	0	0	0	0
10	1	10000000117	2011	86		336	2	0	0	0	0
10	1	10000000118	2011	87		6.5	1	0	0	0	0
10	1	10000000119	2011	84		59.1	3	0	0	0	0
10	1	10000000120	2011	79		80.6	3	0	0	0	0
10	1	10000000121	2011	53		50.2	1	0	0	0	0
10	1	10000000122	2011	42		323.91	4	0	0	0	0
10	1	10000000123	2011	54		16.4	1	0	0	0	0
10	1	10000000124	2011	54		16.24	2	0	0	0	0
10	1	10000000125	2011	64		8.1	1	0	0	0	0
10	1	10000000126	2011	7		6.4	1	0	0	0	0
10	1	10000000127	2011	72		755.18	5	0	0	0	0
10	1	10000000128	2011	45		42.4	1	0	0	0	0
10	1	10000000129	2011	30		25.3	1	0	0	0	0
10	1	10000000130	2011	82		58.8	2	0	0	0	0
10	1	10000000131	2011	29		160.35	1	1	0	1	0
10	1	10000000132	2011	7		21.4	1	0	0	0	0
10	1	10000000133	2011	1		1.8	1	0	0	0	0
10	1	10000000134	2011	46		122.1	1	0	0	0	0
10	1	10000000135	2011	32		2.75	1	0	0	0	0
10	1	10000000136	2011			148	1	0	0	0	0
10	1	10000000137	2011	35		122.1	1	0	0	0	0
10	1	10000000138	2011	55		51.15	1	0	0	0	0
10	1	10000000139	2011	55		42.6	3	1	0	0	0
10	1	10000000140	2011	78		42.3	2	1	0	0	0
10	1	10000000141	2011	72		52.8	1	0	0	0	0
10	1	10000000142	2011	28		50.2	1	0	0	0	0
10	1	10000000143	2011	6		25.28	1	0	0	0	0
10	1	10000000144	2011	36		26.1	2	2	0	0	0
10	1	10000000145	2011	48		41.4	1	0	0	0	0
10	1	10000000146	2011	7		41.56	1	1	0	0	0
10	1	10000000147	2011	61		95.4	2	0	0	0	0
10	1	10000000148	2011	73		20.9	1	0	0	0	0
10	1	10000000149	2011	78		13.2	1	0	0	0	0
10	1	10000000150	2011	67		4.7	1	1	0	0	0
10	1	10000000151	2011	68		40.6	1	0	0	0	0
10	1	10000000152	2011	40		23.4	1	0	0	0	0
10	1	10000000153	2011	80		357.6	4	0	0	0	0
10	1	10000000154	2011	47		202.7	5	2	2	3	0
10	1	10000000155	2011	64		419.4	3	1	0	0	0
10	1	10000000156	2011	80		52.8	1	0	0	0	0
10	1	10000000157	2011	27		4.7	1	1	0	0	0
10	1	10000000158	2011	29		0.95	1	0	0	0	0
10	1	10000000159	2011	60		60.6	1	1	0	0	0
10	1	10000000160	2011	80		50.78	1	0	0	0	0
10	1	10000000161	2011	77		71	2	0	0	0	0
10	1	10000000162	2011	60		41.24	2	1	0	0	0
10	1	10000000163	2011			148	1	0	0	0	0
10	1	10000000164	2011	54		100.83	2	0	0	0	0
10	1	10000000165	2011	78		122.63	5	1	3	2	0
10	1	10000000166	2011	62		597.69	5	0	0	0	0
10	1	10000000167	2011	64		430.26	3	0	0	0	0
10	1	10000000168	2011	37		43.1	1	1	0	0	0
10	1	10000000169	2011	53		293.82	2	0	0	0	0
10	1	10000000170	2011	82		50.2	1	0	0	0	0
10	1	10000000171	2011	31		26.88	2	2	0	0	0
10	1	10000000172	2011	72		66	2	0	0	0	0
10	1	10000000173	2011	41		0.3	1	0	1	0	0
10	1	10000000174	2011			206	1	0	1	0	0
10	1	10000000175	2011	58		87	1	0	0	0	0
10	1	10000000176	2011	30		35.59	3	3	0	0	0
10	1	10000000177	2011	6		158	1	0	1	0	0
10	1	10000000178	2011	33		71.93	2	0	0	0	0
10	1	10000000179	2011	73		247.5	2	1	1	1	0
10	1	10000000180	2011	5		19.83	1	0	0	0	0
10	1	10000000181	2011	54		111.32	3	1	0	0	0
10	1	10000000182	2011	23		289.56	1	1	0	1	0
10	1	10000000183	2011	1		157.4	1	0	1	0	0
10	1	10000000184	2011	40		54.36	2	0	0	0	0
10	1	10000000185	2011	58		5.34	2	0	2	0	1
10	1	10000000186	2011			96.9	2	0	2	0	0
10	1	10000000187	2011	75		31.8	1	0	0	0	0
10	1	10000000188	2011	66		82.6	2	1	0	0	0
10	1	10000000189	2011	61		147.94	2	0	0	0	0
10	1	10000000190	2011	37		60.6	1	1	0	0	0
10	1	10000000191	2011			126.6	1	0	1	0	0
10	1	10000000192	2011	27		289.56	1	1	0	1	0
10	1	10000000193	2011	60		25	1	1	0	0	0
10	1	10000000194	2011	76		69.3	1	0	0	0	0
10	1	10000000195	2011	22		4.5	1	0	1	0	0
10	1	10000000196	2011	63		49.6	1	0	0	0	0
10	1	10000000197	2011	53		66.93	2	0	0	0	0
10	1	10000000198	2011	61		1	1	1	0	0	0
10	1	10000000199	2011	70		128.2	1	0	0	0	0
10	1	10000000200	2011	52		69.82	1	0	0	0	0
10	1	10000000201	2011			70.5	1	0	1	0	0
10	1	10000000202	2011	40		70.8	1	0	0	0	0
10	1	10000000203	2011	64		227.88	4	0	0	0	0
10	1	10000000204	2011	41		75.25	2	1	0	0	0
10	1	10000000205	2011	62		380.28	3	0	0	0	0
10	1	10000000206	2011	82		47.82	2	0	0	0	0
10	1	10000000207	2011	69		336.37	5	0	0	0	0
10	1	10000000208	2011	64		124.46	2	0	0	0	0
10	1	10000000209	2011	75		21.4	1	0	0	0	0
10	1	10000000210	2011	50		14.25	3	0	2	1	0
10	1	10000000211	2011	48		25.62	2	0	0	0	0
10	1	10000000212	2011	48		41.76	2	0	0	0	1
10	1	10000000213	2011	49		22	1	0	0	0	0
10	1	10000000214	2011	73		50.8	1	0	0	0	0
10	1	10000000215	2011	1		7.7	1	0	0	1	0
10	1	10000000216	2011	59		88	2	0	0	0	0
10	1	10000000217	2011	68		132.52	1	0	0	0	0
10	1	10000000218	2011	28		167.8	4	2	1	2	0
10	1	10000000219	2011	65		15.4	1	0	0	0	0
10	1	10000000220	2011	35		0.8	1	0	0	0	0
10	1	10000000221	2011	57		9.57	1	0	0	0	0
10	1	10000000222	2011	64		14.65	1	0	0	0	0
10	1	10000000223	2011	43		60.52	1	0	0	0	0
10	1	10000000224	2011	23		42.8	1	0	0	0	0
10	1	10000000225	2011	65		305.71	5	0	0	0	0
10	1	10000000226	2011	62		50	1	0	0	0	0
10	1	10000000227	2011	51		7.12	1	0	1	0	0
10	1	10000000228	2011	76		15.4	1	0	0	0	0
10	1	10000000229	2011	60		60.3	1	0	0	0	0
10	1	10000000230	2011	60		165.2	2	0	0	0	0
10	1	10000000231	2011	25		24.55	3	3	0	0	0
10	1	10000000232	2011	83		144.8	1	0	0	0	0
10	1	10000000233	2011	93		11.22	2	0	0	0	0
10	1	10000000234	2011	76		8.11	3	2	0	0	0
10	1	10000000235	2011	57		13.74	1	0	0	0	0
10	1	10000000236	2011	61		7	1	0	0	0	0
10	1	10000000237	2011	64		16.2	1	0	0	0	0
10	1	10000000238	2011	69		30.86	1	0	0	0	0
10	1	10000000239	2011	24		53.6	2	0	0	0	0
10	1	10000000240	2011	62		13.4	1	0	0	0	0
10	1	10000000241	2011	52		64.7	1	0	0	0	0
10	1	10000000242	2011	64		474.08	3	0	1	0	0
10	1	10000000243	2011	53		37.8	1	1	0	0	0
10	1	10000000244	2011	7		286.18	4	2	2	2	0
10	1	10000000245	2011	31		28.51	1	0	0	0	0
10	1	10000000246	2011	65		274.5	2	0	0	0	0
10	1	10000000247	2011	44		60.6	1	1	0	0	0
10	1	10000000248	2011	3		22.37	1	0	0	0	0
10	1	10000000249	2011	58		7.12	1	0	1	0	0
10	1	10000000250	2011	4		19.83	1	0	0	0	0
10	1	10000000251	2011	36		31.8	1	0	0	0	0
10	1	10000000252	2011	56		37.5	1	0	0	0	0
10	1	10000000253	2011	61		28.51	1	0	0	0	0
10	1	10000000254	2011	74		0.95	1	0	0	0	0
10	1	10000000255	2011	36		1	1	1	0	0	0
10	1	10000000256	2011	47		35.1	1	0	0	0	0
10	1	10000000257	2011	60		49.8	2	0	0	0	0
10	1	10000000258	2011	38		47.4	1	0	0	0	0
10	1	10000000259	2011	67		133.45	1	0	0	0	0
10	1	10000000260	2011	64		1.59	1	0	0	0	0
10	1	10000000261	2011	43		13.4	1	0	0	0	0
10	1	10000000262	2011	74		39.14	1	0	0	0	0
10	1	10000000263	2011	45		0.95	1	0	0	0	0
10	1	10000000264	2011	53		31.2	1	1	0	0	0
10	1	10000000265	2011	51		44.86	3	1	0	0	0
10	1	10000000266	2011	78		18.59	2	0	0	0	0
10	1	10000000267	2011	60		264.9	4	0	0	0	0
10	1	10000000268	2011	64		141.27	4	0	0	0	0
10	1	10000000269	2011	64		173.94	2	0	0	0	0
10	1	10000000270	2011	40		47.4	1	0	0	0	0
10	1	10000000271	2011			165.5	2	0	2	0	0
10	1	10000000272	2011	76		32.42	1	1	0	0	1
10	1	10000000273	2011	67		173.6	1	0	0	0	0
10	1	10000000274	2011	70		144.8	1	0	0	0	0
10	1	10000000275	2011	73		222.72	3	0	0	0	0
10	1	10000000276	2011	73		66.09	1	0	0	0	0
10	1	10000000277	2011	42		56.86	1	0	0	0	0
10	1	10000000278	2011	66		66.78	1	0	0	0	0
10	1	10000000279	2011	41		6.87	1	0	0	0	0
10	1	10000000280	2011	66		54.2	1	0	0	0	0
10	1	10000000281	2011	75		43.2	1	0	0	0	0
10	1	10000000282	2011	62		64.7	1	0	0	0	0
10	1	10000000283	2011	54		88.37	3	0	0	0	0
10	1	10000000284	2011	77		87	1	0	0	0	0
10	1	10000000285	2011	63		71.43	1	0	0	0	0
10	1	10000000286	2011	14		184.96	5	1	3	2	0
10	1	10000000287	2011	29		60.6	1	1	0	0	0
10	1	10000000288	2011	58		222.45	5	1	0	0	0
10	1	10000000289	2011	47		43.4	1	0	0	0	0
10	1	10000000290	2011	54		150.8	3	0	0	0	0
10	1	10000000291	2011	59		40.48	2	1	0	0	0
10	1	10000000292	2011	83		346.86	3	0	0	0	0
10	1	10000000293	2011	23		42.8	1	1	0	0	0
10	1	10000000294	2011			125	1	0	0	0	0
10	1	10000000295	2011	68		50.7	2	0	0	0	0
10	1	10000000296	2011	84		641.72	5	0	0	0	0
10	1	10000000297	2011	48		14.65	1	0	0	0	0
10	1	10000000298	2011	70		70.8	1	0	0	0	0
10	1	10000000299	2011	46		142.85	2	0	0	0	0
10	1	10000000300	2011	38		85.85	3	0	0	0	0
10	1	10000000301	2011	62		170.4	1	0	0	0	0
10	1	10000000302	2011	65		25	1	1	0	0	0
10	1	10000000303	2011	69		240.06	3	0	0	0	0
10	1	10000000304	2011	71		158.54	2	0	0	0	0
10	1	10000000305	2011	46		45.69	3	0	0	0	0
10	1	10000000306	2011	54		149.6	1	0	0	0	0
10	1	10000000307	2011	45		0.3	1	0	1	0	0
10	1	10000000308	2011	80		123.14	1	0	0	0	0
10	1	10000000309	2011	60		54.2	1	0	0	0	0
10	1	10000000310	2011	48		10.74	2	0	0	0	1
10	1	10000000311	2011	53		111.79	2	0	0	0	0
10	1	10000000312	2011	59		60.52	1	0	0	0	0
10	1	10000000313	2011	65		0.95	1	0	0	0	0
10	1	10000000314	2011	60		60.6	1	1	0	0	0
10	1	10000000315	2011	64		67.65	3	2	0	0	0
10	1	10000000316	2011	27		119.61	1	0	0	0	0
10	1	10000000317	2011			157.4	1	0	1	0	0
10	1	10000000318	2011	30		227.08	4	1	2	2	0
10	1	10000000319	2011	56		17	2	0	0	0	0
10	1	10000000320	2011	42		16.76	1	0	0	0	0
10	1	10000000321	2011	33		46.178	4	1	1	0	2
10	1	10000000322	2011	7		21.4	1	1	0	0	0
10	1	10000000323	2011	59		41.82	1	0	0	0	0
10	1	10000000324	2011	40		164.77	3	0	0	0	0
10	1	10000000325	2011	54		0.25	1	0	1	0	0
10	1	10000000326	2011	63		43.5	1	0	0	0	0
10	1	10000000327	2011	21		16.85	1	0	0	0	0
10	1	10000000328	2011	48		111.96	2	0	0	0	1
10	1	10000000329	2011	23		42.59	3	3	0	0	0
10	1	10000000330	2011	0		11.04	1	0	0	0	0
10	1	10000000331	2011	54		223.88	4	1	2	2	1
10	1	10000000332	2011	54		219.72	5	2	0	0	0
10	1	10000000333	2011	8		264.934	7	1	2	3	1
10	1	10000000334	2011	62		130.31	4	1	0	0	0
10	1	10000000335	2011	87		175.08	3	0	0	0	0
10	1	10000000336	2011	63		66.92	1	0	0	0	0
10	1	10000000337	2011	11		10.43	1	0	0	0	0
10	1	10000000338	2011	70		173.94	4	0	0	0	0
10	1	10000000339	2011	68		111.8	5	1	0	0	0
10	1	10000000340	2011	11		2.97	1	1	0	0	0
10	1	10000000341	2011	59		114.6	1	0	0	0	0
10	1	10000000342	2011	44		17.645	2	0	1	0	0
10	1	10000000343	2011	54		37.5	1	0	0	0	0
10	1	10000000344	2011	81		152	1	0	0	0	0
10	1	10000000345	2011	2		2.136	2	1	0	0	0
10	1	10000000346	2011	62		49.36	2	0	0	0	0
10	1	10000000347	2011	25		58.86	2	0	0	0	0
10	1	10000000348	2011	5		10.43	1	0	0	0	0
10	1	10000000349	2011	57		65.26	2	0	0	0	0
10	1	10000000350	2011	48		64.7	1	0	0	0	0
10	1	10000000351	2011	27		47.4	1	0	0	0	0
10	1	10000000352	2011	27		289.56	1	1	0	1	0
10	1	10000000353	2011	66		204.66	1	0	0	0	0
10	1	10000000354	2011	29		49.8	1	0	0	0	0
10	1	10000000355	2011	36		10.43	1	0	0	0	0
10	1	10000000356	2011	62		14.65	1	0	0	0	0
10	1	10000000357	2011	81		723.78	5	0	0	0	0
10	1	10000000358	2011	36		20.91	1	0	0	0	0
10	1	10000000359	2011	53		21.85	2	0	0	0	0
10	1	10000000360	2011	87		33.42	1	0	0	0	0
10	1	10000000361	2011	57		0.95	1	0	0	0	0
10	1	10000000362	2011	80		45.64	3	1	0	0	0
10	1	10000000363	2011	80		14.65	1	0	0	0	0
10	1	10000000364	2011	56		668.34	4	1	2	2	0
10	1	10000000365	2011	67		246	1	0	0	0	0
10	1	10000000366	2011	57		43.11	2	0	0	0	0
10	1	10000000367	2011	72		59.52	2	0	0	0	0
10	1	10000000368	2011	52		2.2	1	0	0	0	0
10	1	10000000369	2011	72		34.8	1	0	0	0	0
10	1	10000000370	2011	68		189.54	1	0	0	0	0
10	1	10000000371	2011	48		60.6	1	1	0	0	0
10	1	10000000372	2011	57		25.83	1	1	0	0	0
10	1	10000000373	2011	0		15.3	1	1	0	0	0
10	1	10000000374	2011	80		33.46	1	0	0	0	0
10	1	10000000375	2011	3		19.83	1	0	0	0	0
10	1	10000000376	2011	35		130.9	5	2	2	3	1
10	1	10000000377	2011	55		20.08	1	0	0	0	0
10	1	10000000378	2011	75		28.51	1	0	0	0	0
10	1	10000000379	2011	52		26.88	2	2	0	0	0
10	1	10000000380	2011	58		0.95	1	0	0	0	0
10	1	10000000381	2011	86		31.8	1	0	0	0	0
10	1	10000000382	2011	71		30.86	1	0	0	0	0
10	1	10000000383	2011	72		13.74	1	0	0	0	0
10	1	10000000384	2011	71		122.1	1	0	0	0	0
10	1	10000000385	2011	8		55.27	4	1	2	2	0
10	1	10000000386	2011	67		25.83	1	1	0	0	0
10	1	10000000387	2011	61		50.7	2	0	0	0	0
10	1	10000000388	2011	81		19.2	1	0	0	0	0
10	1	10000000389	2011	76		353.98	4	1	0	0	0
10	1	10000000390	2011	4		71.91	2	1	0	0	0
10	1	10000000391	2011	59		186.88	5	3	0	0	1
10	1	10000000392	2011	91		75.43	3	1	0	0	0
10	1	10000000393	2011	76		0.95	1	0	0	0	0
10	1	10000000394	2011	79		97.14	1	0	0	0	0
10	1	10000000395	2011	53		104.16	1	0	0	0	0
10	1	10000000396	2011	81		14.4	1	0	0	0	0
10	1	10000000397	2011	40		438.76	5	1	1	2	0
10	1	10000000398	2011	62		23.86	1	1	0	0	0
10	1	10000000399	2011	47		49.79	2	0	0	0	0
10	1	10000000400	2011	65		214.96	2	0	0	0	0
10	1	10000000401	2011	71		274.12	2	0	0	0	0
10	1	10000000402	2011	38		73.32	2	0	0	0	0
10	1	10000000403	2011			55.2	1	0	1	0	0
10	1	10000000404	2011	1		13.02	1	0	0	0	0
10	1	10000000405	2011	63		60.6	1	1	0	0	0
10	1	10000000406	2011	51		21.6	1	0	0	0	0
10	1	10000000407	2011	53		17.99	1	0	0	0	0
10	1	10000000408	2011	72		42.26	1	1	0	0	0
10	1	10000000409	2011	63		120.4	3	0	0	0	0
10	1	10000000410	2011	73		13.2	1	0	0	0	0
10	1	10000000411	2011	76		37.5	1	0	0	0	0
10	1	10000000412	2011	61		60.6	1	1	0	0	0
10	1	10000000413	2011	67		15.07	1	0	0	0	0
10	1	10000000414	2011	67		19.03	1	0	0	0	0
10	1	10000000415	2011	57		14.65	1	0	0	0	0
10	1	10000000416	2011	61		171.46	2	1	0	0	0
10	1	10000000417	2011	74		126.95	1	0	0	0	0
10	1	10000000418	2011	40		1.05	1	0	1	0	1
10	1	10000000419	2011	50		85.94	4	1	0	0	0
10	1	10000000420	2011	57		0.95	1	0	0	0	0
10	1	10000000421	2011			55.2	1	0	1	0	0
10	1	10000000422	2011	83		300.79	3	0	0	0	0
10	1	10000000423	2011	47		82.34	3	0	0	0	0
10	1	10000000424	2011	48		14.65	1	0	0	0	0
10	1	10000000425	2011	33		39.41	2	0	0	0	1
10	1	10000000426	2011	90		20.8	2	0	0	0	0
10	1	10000000427	2011	37		60.6	1	1	0	0	0
10	1	10000000428	2011	55		60.6	1	1	0	0	0
10	1	10000000429	2011	65		33.13	1	0	0	0	0
10	1	10000000430	2011	66		7.12	1	0	1	0	0
10	1	10000000431	2011	77		87	1	0	0	0	0
10	1	10000000432	2011	50		13.2	1	0	0	0	0
10	1	10000000433	2011	58		51.76	1	0	0	0	0
10	1	10000000434	2011	56		319.8	3	1	0	0	0
10	1	10000000435	2011	70		45.4	2	1	0	0	0
10	1	10000000436	2011	35		57.36	2	1	0	0	1
10	1	10000000437	2011	85		5.49	2	0	0	0	0
10	1	10000000438	2011	62		219.68	2	0	0	0	0
10	1	10000000439	2011	67		37.31	2	0	0	0	1
10	1	10000000440	2011	81		92.52	1	0	0	0	0
10	1	10000000441	2011	63		75	1	0	0	0	0
10	1	10000000442	2011	68		56.15	2	0	0	0	0
10	1	10000000443	2011	22		51.17	3	1	0	0	0
10	1	10000000444	2011	67		145.11	2	0	0	0	0
10	1	10000000445	2011	79		272.88	1	0	0	0	0
10	1	10000000446	2011	73		4.6	1	0	0	0	0
10	1	10000000447	2011	58		62.11	2	0	0	0	0
10	1	10000000448	2011	78		76.6	1	0	0	0	0
10	1	10000000449	2011	62		401.9	3	0	0	0	0
10	1	10000000450	2011	58		75	1	0	0	0	0
10	1	10000000451	2011	40		45.66	2	1	0	0	0
10	1	10000000452	2011	45		19.2	1	0	0	0	0
10	1	10000000453	2011			55.2	1	0	1	0	0
10	1	10000000454	2011	62		1.05	1	1	0	0	0
10	1	10000000455	2011	64		158.79	2	0	0	0	0
10	1	10000000456	2011	45		164.56	3	0	0	0	0
10	1	10000000457	2011	49		2.71	2	0	2	0	0
10	1	10000000458	2011	55		125.96	2	0	0	0	0
10	1	10000000459	2011	64		148.171	3	0	0	0	0
10	1	10000000460	2011	79		48.2	2	0	0	0	0
10	1	10000000461	2011	53		0.25	1	0	1	0	0
10	1	10000000462	2011	75		96.55	3	3	0	0	0
10	1	10000000463	2011	46		41.5	1	0	0	0	0
10	1	10000000464	2011	41		41.02	1	0	0	0	0
10	1	10000000465	2011	62		339.96	2	0	0	0	0
10	1	10000000466	2011	5		10.43	1	0	0	0	0
10	1	10000000467	2011			181.8	2	0	2	0	0
10	1	10000000468	2011			55.2	1	0	1	0	0
10	1	10000000469	2011	56		10.43	1	0	0	0	0
10	1	10000000470	2011	76		24.4	1	0	0	0	0
10	1	10000000471	2011	54		6	1	0	0	0	0
10	1	10000000472	2011			55.2	1	0	1	0	0
10	1	10000000473	2011	58		364.36	3	0	0	0	0
10	1	10000000474	2011	58		274.94	4	0	0	0	0
10	1	10000000475	2011	61		87.42	3	1	0	0	0
10	1	10000000476	2011	61		75	2	0	0	0	0
10	1	10000000477	2011	81		121.12	2	1	0	0	0
10	1	10000000478	2011	81		30.74	2	0	0	0	0
10	1	10000000479	2011	55		0.95	1	0	0	0	0
10	1	10000000480	2011	52		120.38	4	0	0	0	0
10	1	10000000481	2011	72		0.95	1	0	0	0	0
10	1	10000000482	2011	48		122.1	1	0	0	0	0
10	1	10000000483	2011	36		74.12	3	0	0	0	0
10	1	10000000484	2011	20		66.78	1	0	0	0	0
10	1	10000000485	2011	42		149.6	1	0	0	0	0
10	1	10000000486	2011			161.7	1	0	1	0	0
10	1	10000000487	2011	71		260.72	2	0	0	0	0
10	1	10000000488	2011	10		1.59	1	0	0	0	0
10	1	10000000489	2011	76		164.28	1	0	1	0	0
10	1	10000000490	2011	73		60.6	1	1	0	0	0
10	1	10000000491	2011	38		17.99	1	0	0	0	0
10	1	10000000492	2011	48		30.14	1	0	0	0	0
10	1	10000000493	2011	36		37.68	1	0	0	0	0
10	1	10000000494	2011	20		81.95	3	1	0	0	0
10	1	10000000495	2011	38		31.8	1	0	0	0	0
10	1	10000000496	2011	65		111.08	5	1	0	0	0
10	1	10000000497	2011	57		85.13	3	1	0	0	1
10	1	10000000498	2011			66.1	1	0	1	0	0
10	1	10000000499	2011	72		88.8	3	0	0	0	0
10	1	10000000500	2011	51		64.7	1	0	0	0	0
10	1	10000000501	2012	45		55.78	2	1	0	0	0
10	1	10000000502	2012			125.1	1	0	0	0	0
10	1	10000000503	2012	71		0.95	1	0	0	0	0
10	1	10000000504	2012	45		84.14	2	0	0	0	0
10	1	10000000505	2012	80		152	1	0	0	0	0
10	1	10000000506	2012	28		106.94	2	0	0	0	0
10	1	10000000507	2012	66		473.37	3	1	1	2	0
10	1	10000000508	2012	31		82.04	1	0	0	0	0
10	1	10000000509	2012	59		4.28	2	0	0	0	0
10	1	10000000510	2012	27		23.79	2	2	0	0	0
10	1	10000000511	2012	84		114.52	2	0	0	0	0
10	1	10000000512	2012	75		0.95	1	0	0	0	0
10	1	10000000513	2012			766.5	1	0	1	0	0
10	1	10000000514	2012	57		7.12	1	0	1	0	0
10	1	10000000515	2012	57		25.83	1	1	0	0	0
10	1	10000000516	2012	76		19.13	1	1	0	0	0
10	1	10000000517	2012	57		9.57	1	0	0	0	0
10	1	10000000518	2012	55		52.47	2	1	0	0	0
10	1	10000000519	2012	51		29.98	1	0	0	0	0
10	1	10000000520	2012	61		65.22	2	0	0	0	0
10	1	10000000521	2012	5		16.92	1	0	0	0	0
10	1	10000000522	2012	79		191.52	2	0	0	0	0
10	1	10000000523	2012	73		45.16	1	0	0	0	0
10	1	10000000524	2012	73		178.22	2	0	0	0	0
10	1	10000000525	2012	71		10.43	1	0	0	0	0
10	1	10000000526	2012	71		34.8	1	0	0	0	0
10	1	10000000527	2012	53		403.01	5	1	0	0	0
10	1	10000000528	2012	68		10	1	0	0	0	0
10	1	10000000529	2012	7		34.84	2	1	0	0	0
10	1	10000000530	2012	73		0.95	1	0	0	0	0
10	1	10000000531	2012	53		48.64	1	1	0	0	0
10	1	10000000532	2012	66		206.4	3	0	0	0	0
10	1	10000000533	2012	48		37.5	1	0	0	0	0
10	1	10000000534	2012	59		129.68	1	0	0	0	0
10	1	10000000535	2012	52		52.07	2	1	0	0	1
10	1	10000000536	2012	79		20	1	0	0	0	0
10	1	10000000537	2012	77		195.72	1	0	0	0	0
10	1	10000000538	2012	63		43.04	2	2	0	0	0
10	1	10000000539	2012	76		178.85	2	0	0	0	0
10	1	10000000540	2012			110.3	1	0	1	0	0
10	1	10000000541	2012	79		38.64	1	0	0	0	0
10	1	10000000542	2012	64		69.52	1	0	0	0	0
10	1	10000000543	2012	81		42.8	1	0	0	0	0
10	1	10000000544	2012	30		30.76	2	0	0	0	0
10	1	10000000545	2012	40		22.58	1	0	0	0	0
10	1	10000000546	2012	58		7.12	1	0	1	0	0
10	1	10000000547	2012	92		189.15	5	1	0	0	0
10	1	10000000548	2012	67		63.29	2	1	0	0	0
10	1	10000000549	2012	63		0.3	1	0	1	0	0
10	1	10000000550	2012	42		48.64	1	1	0	0	0
10	1	10000000551	2012	35		13.79	1	0	0	0	0
10	1	10000000552	2012	77		238.41	3	1	1	2	0
10	1	10000000553	2012	22		63.29	2	1	0	0	0
10	1	10000000554	2012			157.4	1	0	1	0	0
10	1	10000000555	2012	70		246.36	3	0	0	0	0
10	1	10000000556	2012	82		14.65	1	0	0	0	0
10	1	10000000557	2012	23		32.92	1	0	0	0	0
10	1	10000000558	2012	55		48.64	1	1	0	0	0
10	1	10000000559	2012	56		60.52	1	0	0	0	0
10	1	10000000560	2012			66.2	1	0	1	0	0
10	1	10000000561	2012	3		78.52	4	1	2	2	0
10	1	10000000562	2012	33		110.95	5	1	3	2	0
10	1	10000000563	2012	73		37.5	1	0	0	0	0
10	1	10000000564	2012	77		499.24	3	0	0	0	0
10	1	10000000565	2012	67		367.94	5	2	1	2	0
10	1	10000000566	2012	51		33.42	1	0	0	0	0
10	1	10000000567	2012	33		36.18	1	0	0	0	0
10	1	10000000568	2012	76		4.65	1	0	0	0	0
10	1	10000000569	2012	50		39.13	2	0	0	0	0
10	1	10000000570	2012	24		95.7	2	0	0	0	1
10	1	10000000571	2012	41		27.01	2	1	0	0	0
10	1	10000000572	2012	44		39.36	1	0	0	0	0
10	1	10000000573	2012	112		40.53	2	0	0	0	0
10	1	10000000574	2012	12		18.03	2	0	1	1	0
10	1	10000000575	2012	64		56.73	1	1	0	0	0
10	1	10000000576	2012	25		56.98	2	2	0	0	0
10	1	10000000577	2012	74		6.37	2	1	0	0	0
10	1	10000000578	2012	77		376.48	2	0	0	0	0
10	1	10000000579	2012	70		167.74	4	0	0	0	0
10	1	10000000580	2012	50		293.85	3	1	0	0	0
10	1	10000000581	2012	84		124.52	1	0	0	0	0
10	1	10000000582	2012	77		230.16	2	0	0	0	0
10	1	10000000583	2012	86		3.5	1	0	0	0	0
10	1	10000000584	2012	91		37.5	1	1	0	0	0
10	1	10000000585	2012	91		33.42	1	0	0	0	0
10	1	10000000586	2012	70		369	4	1	2	2	0
10	1	10000000587	2012	85		19.03	1	0	0	0	0
10	1	10000000588	2012	73		1.33	1	0	0	0	0
10	1	10000000589	2012	63		0.95	1	0	0	0	0
10	1	10000000590	2012	1		10.89	1	0	0	0	0
10	1	10000000591	2012	6		30.44	4	1	2	2	0
10	1	10000000592	2012	64		28.4	1	0	0	0	0
10	1	10000000593	2012	58		754.69	2	0	1	0	0
10	1	10000000594	2012	50		4.85	1	0	0	0	0
10	1	10000000595	2012	22		29.67	1	1	0	0	0
10	1	10000000596	2012	76		107.61	1	0	0	0	0
10	1	10000000597	2012	77		0.95	1	0	0	0	0
10	1	10000000598	2012	52		434.34	1	1	0	1	0
10	1	10000000599	2012	3		21.2	1	0	0	0	0
10	1	10000000600	2012	2		18.09	1	0	0	0	0
10	1	10000000601	2012	67		209.48	1	0	0	0	0
10	1	10000000602	2012	67		155.8	1	0	0	0	0
10	1	10000000603	2012	63		60.52	1	0	0	0	0
10	1	10000000604	2012	60		24.4	1	0	0	0	0
10	1	10000000605	2012			66.2	1	0	1	0	0
10	1	10000000606	2012	49		2.69	1	0	0	0	0
10	1	10000000607	2012	3		26.17	1	1	0	0	0
10	1	10000000608	2012			55.2	1	0	1	0	0
10	1	10000000609	2012	73		169.38	2	0	0	0	0
10	1	10000000610	2012	68		6.5	1	0	0	0	0
10	1	10000000611	2012	64		1.26	1	1	0	0	0
10	1	10000000612	2012	44		23.81	1	0	0	0	0
10	1	10000000613	2012	75		45.16	1	0	0	0	0
10	1	10000000614	2012	93		72.66	2	2	0	0	0
10	1	10000000615	2012	61		144.8	1	0	0	0	0
10	1	10000000616	2012	67		465.04	2	0	1	0	0
10	1	10000000617	2012	67		64.7	1	0	0	0	0
10	1	10000000618	2012	46		32.24	2	1	0	0	0
10	1	10000000619	2012	2		13.92	1	0	0	0	0
10	1	10000000620	2012	80		0.95	1	0	0	0	0
10	1	10000000621	2012	54		44.7	1	0	0	0	0
10	1	10000000622	2012			125.1	1	0	0	0	0
10	1	10000000623	2012			126.6	1	0	1	0	0
10	1	10000000624	2012	75		54.36	1	0	0	0	0
10	1	10000000625	2012	38		7.12	1	0	1	0	0
10	1	10000000626	2012	65		37.5	1	0	0	0	0
10	1	10000000627	2012	69		3	1	1	0	0	0
10	1	10000000628	2012	82		37.5	1	0	0	0	0
10	1	10000000629	2012	36		30.82	2	1	0	0	0
10	1	10000000630	2012	8		35.75	2	1	0	0	0
10	1	10000000631	2012	79		24.4	1	0	0	0	0
10	1	10000000632	2012	25		45.32	3	3	0	0	0
10	1	10000000633	2012	61		14.54	1	0	0	0	0
10	1	10000000634	2012	64		416.02	4	0	1	0	0
10	1	10000000635	2012	69		191.52	1	0	0	0	0
10	1	10000000636	2012	65		246	1	0	0	0	0
10	1	10000000637	2012	72		17.38	1	0	0	0	0
10	1	10000000638	2012	57		217.71	1	0	1	0	0
10	1	10000000639	2012	72		72.4	1	0	0	0	0
10	1	10000000640	2012	41		23.21	1	0	0	0	0
10	1	10000000641	2012	67		78.72	1	0	0	0	0
10	1	10000000642	2012	55		60.52	1	0	0	0	0
10	1	10000000643	2012	30		197.68	3	1	1	2	0
10	1	10000000644	2012	36		22.17	1	0	0	0	0
10	1	10000000645	2012	33		39.78	3	3	0	0	0
10	1	10000000646	2012	70		528.68	6	1	2	2	1
10	1	10000000647	2012	75		0.95	1	0	0	0	0
10	1	10000000648	2012			125.1	1	0	0	0	0
10	1	10000000649	2012	84		121.7	2	0	0	0	0
10	1	10000000650	2012	41		19.09	1	1	0	0	0
10	1	10000000651	2012	4		10.43	1	0	0	0	0
10	1	10000000652	2012	47		30.14	1	0	0	0	0
10	1	10000000653	2012	60		69.35	3	1	0	0	0
10	1	10000000654	2012	60		29.08	1	0	0	0	0
10	1	10000000655	2012	58		186.18	4	0	0	0	0
10	1	10000000656	2012	42		7.12	1	0	1	0	0
10	1	10000000657	2012	49		96.43	2	0	0	0	0
10	1	10000000658	2012	55		14.42	2	0	0	0	0
10	1	10000000659	2012	42		23.86	1	1	0	0	0
10	1	10000000660	2012	29		38.94	1	0	0	0	0
10	1	10000000661	2012			73.7	1	0	1	0	0
10	1	10000000662	2012	46		29.67	1	1	0	0	0
10	1	10000000663	2012	23		56.91	2	1	0	0	0
10	1	10000000664	2012	18		21.13	1	1	0	0	0
10	1	10000000665	2012	29		50	1	1	0	0	0
10	1	10000000666	2012			184	1	0	1	0	0
10	1	10000000667	2012			125.1	1	0	0	0	0
10	1	10000000668	2012	2		61.8	5	1	3	2	0
10	1	10000000669	2012	43		67.18	1	0	0	0	0
10	1	10000000670	2012	38		43	1	0	0	0	0
10	1	10000000671	2012	38		38.8	1	1	0	0	0
10	1	10000000672	2012	45		63.39	1	1	0	0	0
10	1	10000000673	2012	86		13	1	0	0	0	0
10	1	10000000674	2012	84		345.06	2	0	1	1	0
10	1	10000000675	2012	71		273.15	3	0	0	0	0
10	1	10000000676	2012	65		46.32	1	0	0	0	0
10	1	10000000677	2012	55		69.24	2	0	0	0	0
10	1	10000000678	2012	42		43.77	2	0	0	0	0
10	1	10000000679	2012	59		3.7	3	2	0	0	0
10	1	10000000680	2012	70		34.38	1	0	0	0	0
10	1	10000000681	2012	30		76.66	1	0	0	0	0
10	1	10000000682	2012			73.7	1	0	1	0	0
10	1	10000000683	2012	51		28.05	1	0	0	0	0
10	1	10000000684	2012	13		52	2	1	0	0	0
10	1	10000000685	2012	60		28.12	1	0	0	0	0
10	1	10000000686	2012	73		83.37	2	0	0	0	0
10	1	10000000687	2012	30		57.26	2	2	0	0	0
10	1	10000000688	2012			125.1	1	0	0	0	0
10	1	10000000689	2012	73		1.59	1	0	0	0	0
10	1	10000000690	2012	38		42.85	1	0	0	0	0
10	1	10000000691	2012	53		32.5	3	1	0	0	0
10	1	10000000692	2012	23		31.3	1	0	0	0	1
10	1	10000000693	2012	31		11.31	4	0	2	1	0
10	1	10000000694	2012	29		315.58	3	1	1	2	0
10	1	10000000695	2012	70		40.41	2	0	0	0	0
10	1	10000000696	2012	50		32.2	2	1	0	0	0
10	1	10000000697	2012	28		25.82	1	0	0	0	0
10	1	10000000698	2012	4		10.43	1	0	0	0	0
10	1	10000000699	2012	83		6.55	3	0	0	0	0
10	1	10000000700	2012	55		78	2	0	0	0	0
10	1	10000000701	2012	55		41	2	1	0	0	0
10	1	10000000702	2012	79		41.56	1	0	0	0	0
10	1	10000000703	2012	52		1	1	1	0	0	0
10	1	10000000704	2012	38		7.12	1	0	1	0	0
10	1	10000000705	2012	52		36.06	1	0	0	0	0
10	1	10000000706	2012	63		136.14	3	0	0	0	0
10	1	10000000707	2012	73		102.5	2	0	0	0	0
10	1	10000000708	2012	60		37.78	1	0	0	0	0
10	1	10000000709	2012	75		67.66	1	0	0	0	0
10	1	10000000710	2012	82		101.5	3	0	0	0	0
10	1	10000000711	2012	25		74.4	1	0	0	0	0
10	1	10000000712	2012	39		56.91	2	1	0	0	0
10	1	10000000713	2012	79		41.5	1	0	0	0	0
10	1	10000000714	2012	6		52.34	1	1	0	0	0
10	1	10000000715	2012	51		24.4	1	0	0	0	0
10	1	10000000716	2012	81		46.5	2	0	0	0	0
10	1	10000000717	2012	83		37.5	1	1	0	0	0
10	1	10000000718	2012	82		132.52	1	0	0	0	0
10	1	10000000719	2012			73.7	1	0	1	0	0
10	1	10000000720	2012	66		191.52	1	0	0	0	0
10	1	10000000721	2012	70		31.8	1	0	0	0	0
10	1	10000000722	2012	59		0.75	1	0	1	0	0
10	1	10000000723	2012	75		70.25	3	2	0	0	0
10	1	10000000724	2012			641.9	1	0	1	0	0
10	1	10000000725	2012	66		132.52	1	0	0	0	0
10	1	10000000726	2012	56		23.21	1	0	0	0	0
10	1	10000000727	2012			70.6	1	0	1	0	0
10	1	10000000728	2012	35		2.8	1	0	1	0	1
10	1	10000000729	2012	37		19.65	1	0	0	0	0
10	1	10000000730	2012	17		11.13	1	0	0	0	0
10	1	10000000731	2012	50		91.86	2	0	0	0	0
10	1	10000000732	2012	73		6.8	1	0	0	0	0
10	1	10000000733	2012	65		160.85	2	1	0	2	0
10	1	10000000734	2012	25		319.87	2	1	0	1	0
10	1	10000000735	2012	25		120.98	2	0	0	0	0
10	1	10000000736	2012	76		20.91	1	0	0	0	0
10	1	10000000737	2012	30		12.01	1	1	0	0	0
10	1	10000000738	2012	46		60.7	4	2	0	0	0
10	1	10000000739	2012	23		2.15	2	2	0	0	0
10	1	10000000740	2012	57		0.95	1	0	0	0	0
10	1	10000000741	2012	60		125.55	3	1	0	0	0
10	1	10000000742	2012	65		75	1	0	0	0	0
10	1	10000000743	2012	27		45.83	2	1	0	0	0
10	1	10000000744	2012	78		123.8	1	0	0	0	0
10	1	10000000745	2012	61		46.32	1	0	0	0	0
10	1	10000000746	2012	48		77.51	3	0	0	0	0
10	1	10000000747	2012	51		56.91	2	1	0	0	0
10	1	10000000748	2012	68		63.29	2	1	0	0	0
10	1	10000000749	2012	81		48.64	1	1	0	0	0
10	1	10000000750	2012	66		40.9572	3	1	0	0	2
10	1	10000000751	2012	7		64.56	4	1	2	2	0
10	1	10000000752	2012	64		0.8	1	0	0	0	0
10	1	10000000753	2012	74		0.95	1	0	0	0	0
10	1	10000000754	2012	28		30.14	1	0	0	0	0
10	1	10000000755	2012	72		128.2	1	0	0	0	0
10	1	10000000756	2012	72		144.8	1	0	0	0	0
10	1	10000000757	2012	71		0.3	1	0	1	0	0
10	1	10000000758	2012	13		9.57	1	0	0	0	0
10	1	10000000759	2012			125.1	1	0	0	0	0
10	1	10000000760	2012	2		18.8	1	1	0	0	0
10	1	10000000761	2012	51		0.63	1	1	0	0	0
10	1	10000000762	2012	66		24.4	1	0	0	0	0
10	1	10000000763	2012	46		4.28	1	1	0	0	0
10	1	10000000764	2012	49		37.5	1	0	0	0	0
10	1	10000000765	2012	56		121.04	1	0	0	0	0
10	1	10000000766	2012	18		24.32	1	1	0	0	0
10	1	10000000767	2012	65		34.8	1	0	0	0	0
10	1	10000000768	2012	61		86	1	0	0	0	0
10	1	10000000769	2012	50		3.9	2	0	1	1	0
10	1	10000000770	2012	78		123.8	1	0	0	0	0
10	1	10000000771	2012	72		13.8	1	0	0	0	0
10	1	10000000772	2012	52		0.3	1	0	1	0	0
10	1	10000000773	2012	37		32.2	1	0	0	0	0
10	1	10000000774	2012			110.3	1	0	1	0	0
10	1	10000000775	2012	81		24.32	1	1	0	0	0
10	1	10000000776	2012	86		4.7	1	0	0	0	0
10	1	10000000777	2012	40		10.43	1	0	0	0	0
10	1	10000000778	2012	77		5.38	1	0	0	0	0
10	1	10000000779	2012	89		46.8	1	0	0	0	0
10	1	10000000780	2012	80		130.48	1	0	0	0	0
10	1	10000000781	2012	68		75	1	0	0	0	0
10	1	10000000782	2012	57		33.46	1	0	0	0	0
10	1	10000000783	2012	76		172.79	4	1	0	0	0
10	1	10000000784	2012	78		39.05	2	0	0	0	0
10	1	10000000785	2012	67		21.18	2	0	0	0	0
10	1	10000000786	2012	61		23.82	2	1	0	0	0
10	1	10000000787	2012	51		19.5	1	0	0	0	0
10	1	10000000788	2012	58		8.32	1	0	0	0	0
10	1	10000000789	2012	20		18.09	1	0	0	0	0
10	1	10000000790	2012	54		86	1	0	0	0	0
10	1	10000000791	2012	24		19.09	1	1	0	0	0
10	1	10000000792	2012			73.7	1	0	1	0	0
10	1	10000000793	2012	69		96.63	2	1	0	0	0
10	1	10000000794	2012	71		273.15	3	0	0	0	0
10	1	10000000795	2012	75		74.66	2	0	0	0	0
10	1	10000000796	2012	60		0.5	1	0	0	1	0
10	1	10000000797	2012	25		74.3	2	0	0	0	0
10	1	10000000798	2012	47		23.79	2	2	0	0	0
10	1	10000000799	2012	79		297.7	3	0	0	0	0
10	1	10000000800	2012	40		56.73	1	1	0	0	0
10	1	10000000801	2012	62		78.18	2	0	0	0	0
10	1	10000000802	2012	30		47	1	0	0	0	0
10	1	10000000803	2012	36		28.21	2	1	0	0	0
10	1	10000000804	2012	76		115.7	2	0	0	0	0
10	1	10000000805	2012	76		144.8	1	0	0	0	0
10	1	10000000806	2012	48		71.43	1	0	0	0	0
10	1	10000000807	2012	73		230.72	2	0	0	0	0
10	1	10000000808	2012	83		1.59	1	0	0	0	0
10	1	10000000809	2012	58		16.76	1	0	0	0	0
10	1	10000000810	2012	62		41.5	1	0	0	0	0
10	1	10000000811	2012	1		21.47	1	0	0	0	0
10	1	10000000812	2012	11		16.99	1	0	0	0	0
10	1	10000000813	2012	56		144.52	2	0	0	0	0
10	1	10000000814	2012	85		39.65	2	1	0	0	0
10	1	10000000815	2012	30		61.5	1	0	1	0	0
10	1	10000000816	2012	30		289.56	1	1	0	1	0
10	1	10000000817	2012	48		62.26	1	0	0	0	0
10	1	10000000818	2012	75		34.92	1	0	0	0	0
10	1	10000000819	2012	64		78.72	1	0	0	0	0
10	1	10000000820	2012	55		18.94	4	0	2	1	0
10	1	10000000821	2012	63		159.43	4	0	0	0	0
10	1	10000000822	2012	52		144.8	1	0	0	0	0
10	1	10000000823	2012	74		145.58	2	0	0	0	0
10	1	10000000824	2012	8		25.28	1	0	0	0	0
10	1	10000000825	2012	90		72.94	1	0	0	0	0
10	1	10000000826	2012	61		114.7	2	0	0	0	0
10	1	10000000827	2012	56		288.74	3	0	0	0	0
10	1	10000000828	2012	83		10.38	1	0	0	0	0
10	1	10000000829	2012	53		412.34	4	0	0	0	0
10	1	10000000830	2012	60		219.5	3	1	1	2	0
10	1	10000000831	2012	54		374.72	2	0	0	0	0
10	1	10000000832	2012	41		132.52	1	0	0	0	0
10	1	10000000833	2012	57		87.42	3	0	0	0	0
10	1	10000000834	2012	65		38.3	2	0	0	0	0
10	1	10000000835	2012	40		39.9	1	0	0	0	0
10	1	10000000836	2012	53		1.59	1	0	0	0	0
10	1	10000000837	2012	58		65.52	2	1	0	0	0
10	1	10000000838	2012	74		45	1	0	0	0	0
10	1	10000000839	2012	62		43	1	0	0	0	0
10	1	10000000840	2012	24		7.12	1	0	1	0	0
10	1	10000000841	2012	55		4.28	1	1	0	0	0
10	1	10000000842	2012	23		48.75	6	2	3	3	1
10	1	10000000843	2012	19		29.53	2	0	0	0	1
10	1	10000000844	2012	60		148.02	3	0	0	0	0
10	1	10000000845	2012	14		16.76	1	0	0	0	0
10	1	10000000846	2012	41		33.59	1	0	0	0	0
10	1	10000000847	2012	82		46.32	1	0	0	0	0
10	1	10000000848	2012	82		238.12	2	0	0	0	0
10	1	10000000849	2012	93		86.96	1	0	0	0	0
10	1	10000000850	2012	65		259.18	2	0	0	0	0
10	1	10000000851	2012			641.9	1	0	1	0	0
10	1	10000000852	2012	77		312.8	2	0	0	0	0
10	1	10000000853	2012	57		37.5	1	1	0	0	0
10	1	10000000854	2012	78		10.43	1	0	0	0	0
10	1	10000000855	2012	63		45.4	1	0	0	0	0
10	1	10000000856	2012	61		31.8	1	0	0	0	0
10	1	10000000857	2012	78		166.35	5	2	0	1	0
10	1	10000000858	2012	77		3.78	3	0	1	1	0
10	1	10000000859	2012	85		0.95	1	0	0	0	0
10	1	10000000860	2012	58		64.52	2	0	0	0	0
10	1	10000000861	2012	55		2.7	1	1	0	0	0
10	1	10000000862	2012	73		152	1	0	0	0	0
10	1	10000000863	2012	80		48.64	1	1	0	0	0
10	1	10000000864	2012	26		31.3	1	0	0	0	1
10	1	10000000865	2012	49		52.68	2	0	0	0	0
10	1	10000000866	2012	73		141.06	1	0	0	0	0
10	1	10000000867	2012	58		27	3	1	2	0	0
10	1	10000000868	2012	23		16.76	1	0	0	0	0
10	1	10000000869	2012	77		94.09	2	0	0	0	0
10	1	10000000870	2012	26		17.99	1	0	0	0	0
10	1	10000000871	2012			71.4	1	0	1	0	0
10	1	10000000872	2012	57		41.46	1	0	0	0	0
10	1	10000000873	2012			73.7	1	0	1	0	0
10	1	10000000874	2012	65		5.68	1	0	1	0	0
10	1	10000000875	2012	80		19.68	1	0	0	0	0
10	1	10000000876	2012	61		28.51	1	0	0	0	0
10	1	10000000877	2012	48		0.7	1	0	0	0	0
10	1	10000000878	2012	62		17.38	1	0	0	0	0
10	1	10000000879	2012	42		38.97	2	1	0	0	0
10	1	10000000880	2012	70		27	2	0	0	0	0
10	1	10000000881	2012	63		26.72	2	1	0	0	0
10	1	10000000882	2012	68		78.5	2	0	0	0	0
10	1	10000000883	2012	59		78.58	2	0	0	0	0
10	1	10000000884	2012	88		7.5	2	0	0	0	0
10	1	10000000885	2012	48		2.15	2	2	0	0	0
10	1	10000000886	2012	57		20	1	0	0	0	0
10	1	10000000887	2012	33		0.795	1	0	0	0	0
10	1	10000000888	2012	46		0.795	1	0	0	0	0
10	1	10000000889	2012	51		113.35	3	1	0	0	0
10	1	10000000890	2012	44		0.636	1	0	0	0	0
10	1	10000000891	2012	49		58	1	0	0	0	0
10	1	10000000892	2012	68		10.43	1	0	0	0	0
10	1	10000000893	2012	73		320.56	2	0	0	0	0
10	1	10000000894	2012	2		0.318	1	0	0	0	0
10	1	10000000895	2012	66		45.16	1	0	0	0	0
10	1	10000000896	2012	33		16.76	1	0	0	0	0
10	1	10000000897	2012	55		16.24	2	0	0	0	0
10	1	10000000898	2012	44		144.8	1	0	0	0	0
10	1	10000000899	2012	47		132.52	1	0	0	0	0
10	1	10000000900	2012	22		0.795	1	0	0	0	0
10	1	10000000901	2012	2		29.53	2	0	0	0	1
10	1	10000000902	2012	72		7.12	1	0	1	0	0
10	1	10000000903	2012	5		0.636	1	0	0	0	0
10	1	10000000904	2012	57		28.51	1	0	0	0	0
10	1	10000000905	2012	86		39.65	2	1	0	0	0
10	1	10000000906	2012	53		42.26	1	1	0	0	0
10	1	10000000907	2012	62		1.59	1	0	0	0	0
10	1	10000000908	2012	61		77.84	2	0	0	0	0
10	1	10000000909	2012	29		36.36	1	0	0	0	0
10	1	10000000910	2012	40		48.46	1	0	0	0	0
10	1	10000000911	2012	38		0.55	1	1	0	0	0
10	1	10000000912	2012	36		143.48	1	0	0	0	0
10	1	10000000913	2012	28		54.06	4	2	1	2	0
10	1	10000000914	2012	91		37.5	1	0	0	0	0
10	1	10000000915	2012	3		11.54	1	0	0	0	0
10	1	10000000916	2012	40		4.12	1	1	0	0	0
10	1	10000000917	2012	49		71.85	2	1	0	0	0
10	1	10000000918	2012			110.3	1	0	1	0	0
10	1	10000000919	2012	49		69.44	1	0	0	0	0
10	1	10000000920	2012	48		0.636	1	0	0	0	0
10	1	10000000921	2012	25		0.636	1	0	0	0	0
10	1	10000000922	2012	1		125.1	1	0	0	0	0
10	1	10000000923	2012	64		52.15	2	0	0	0	0
10	1	10000000924	2012	64		27.9	1	0	0	0	0
10	1	10000000925	2012	52		72.24	1	0	0	0	0
10	1	10000000926	2012	58		206.22	2	0	0	0	0
10	1	10000000927	2012	54		15.4	1	0	0	0	0
10	1	10000000928	2012	77		3.5	1	0	0	0	0
10	1	10000000929	2012	37		123.02	2	1	0	0	0
10	1	10000000930	2012	56		31.8	1	0	0	0	0
10	1	10000000931	2012	25		49.91	2	2	0	0	0
10	1	10000000932	2012	58		61.84	4	2	1	0	1
10	1	10000000933	2012			70.6	1	0	1	0	0
10	1	10000000934	2012	4		70.04	1	0	0	0	0
10	1	10000000935	2012	55		54.36	1	0	0	0	0
10	1	10000000936	2012	69		278.66	2	0	0	0	0
10	1	10000000937	2012	77		8.32	1	0	0	0	0
10	1	10000000938	2012	47		33.42	1	0	0	0	0
10	1	10000000939	2012	71		6.99	2	0	0	0	0
10	1	10000000940	2012	66		81.06	2	2	0	0	1
10	1	10000000941	2012	39		19.09	1	1	0	0	0
10	1	10000000942	2012	75		40.16	1	0	0	0	0
10	1	10000000943	2012	30		81.2	1	0	1	0	0
10	1	10000000944	2012	84		84.87	2	0	0	0	0
10	1	10000000945	2012	56		176.56	4	1	0	0	0
10	1	10000000946	2012	12		18.09	1	0	0	0	0
10	1	10000000947	2012	59		5.24	1	0	0	0	0
10	1	10000000948	2012	80		215.66	2	0	0	0	0
10	1	10000000949	2012	47		18.05	2	0	0	0	0
10	1	10000000950	2012	77		132.52	1	0	0	0	0
10	1	10000000951	2012	6		25.28	1	0	0	0	0
10	1	10000000952	2012	70		18.75	1	0	0	0	0
10	1	10000000953	2012	32		0.8	1	0	0	0	0
10	1	10000000954	2012	81		49.48	1	0	0	0	0
10	1	10000000955	2012	69		42.33	4	1	0	0	0
10	1	10000000956	2012	72		85.92	2	0	0	0	0
10	1	10000000957	2012	32		0.5	1	1	0	0	0
10	1	10000000958	2012	36		2.87	2	0	0	0	0
10	1	10000000959	2012			73.7	1	0	1	0	0
10	1	10000000960	2012	58		22.18	2	2	0	0	0
10	1	10000000961	2012	50		75.14	2	0	0	0	0
10	1	10000000962	2012	83		17.36	1	0	0	0	0
10	1	10000000963	2012	53		1.18	1	1	0	0	0
10	1	10000000964	2012	68		132.52	1	0	0	0	0
10	1	10000000965	2012	54		136.44	1	0	0	0	0
10	1	10000000966	2012	58		29.603	3	0	1	0	1
10	1	10000000967	2012	65		2.1	1	0	0	0	0
10	1	10000000968	2012	34		69	1	0	0	0	0
10	1	10000000969	2012	69		89.4	1	0	0	0	0
10	1	10000000970	2012	62		20	1	0	0	0	0
10	1	10000000971	2012	65		87	1	0	0	0	0
10	1	10000000972	2012	68		41.3	2	0	0	0	0
10	1	10000000973	2012	49		0.4	1	1	0	0	0
10	1	10000000974	2012	88		33.46	1	0	0	0	0
10	1	10000000975	2012	24		22.88	1	0	0	0	0
10	1	10000000976	2012	54		92.52	1	0	0	0	0
10	1	10000000977	2012	76		102.36	4	0	0	0	0
10	1	10000000978	2012	59		314.88	3	0	0	0	0
10	1	10000000979	2012	23		0.5	1	1	0	0	0
10	1	10000000980	2012	56		0.795	1	0	0	0	0
10	1	10000000981	2012	71		37.5	1	1	0	0	0
10	1	10000000982	2012	64		89.4	1	0	0	0	0
10	1	10000000983	2012	69		144.36	2	0	0	0	0
10	1	10000000984	2012	33		11.54	1	0	0	0	0
10	1	10000000985	2012	80		304.7	3	1	0	0	0
10	1	10000000986	2012	5		13.23	1	0	0	0	0
10	1	10000000987	2012	70		49.23	2	2	0	0	0
10	1	10000000988	2012			126.6	1	0	1	0	0
10	1	10000000989	2012	57		44.24	1	0	0	0	0
10	1	10000000990	2012	60		36.24	1	0	0	0	0
10	1	10000000991	2012	65		33.42	1	0	0	0	0
10	1	10000000992	2012	59		49.36	1	0	0	0	0
10	1	10000000993	2012			766.5	1	0	1	0	0
10	1	10000000994	2012	66		120.22	2	0	0	0	0
10	1	10000000995	2012	73		37.5	1	0	0	0	0
10	1	10000000996	2012	27		0.4	1	1	0	0	0
10	1	10000000997	2012	30		19.09	1	1	0	0	0
10	1	10000000998	2012	56		41.5	1	0	0	0	0
10	1	10000000999	2012	29		0.5	1	0	0	1	0
10	1	10000001000	2012	52		14.65	1	0	0	0	0
10	1	10000001001	2013	74		131.27	4	1	0	0	2
10	1	10000001002	2013	67		132.52	1	0	0	0	0
10	1	10000001003	2013	64		7.12	1	0	1	0	0
10	1	10000001004	2013	63		177.39	1	0	0	0	0
10	1	10000001005	2013	68		40.48	2	1	0	0	0
10	1	10000001006	2013	75		604.72	2	0	0	0	0
10	1	10000001007	2013	72		23.84	1	0	0	0	0
10	1	10000001008	2013	29		42.85	2	2	0	0	0
10	1	10000001009	2013	61		58.09	3	2	0	0	0
10	1	10000001010	2013			235.6	2	0	2	0	0
10	1	10000001011	2013	60		48.64	1	1	0	0	0
10	1	10000001012	2013	82		379.74	2	0	0	0	0
10	1	10000001013	2013	58		96.68	1	0	0	0	0
10	1	10000001014	2013	49		17.99	1	0	0	0	0
10	1	10000001015	2013	51		54.88	2	0	0	0	0
10	1	10000001016	2013	59		1.9	2	0	2	0	0
10	1	10000001017	2013	9		28.51	1	0	0	0	0
10	1	10000001018	2013	55		23.21	1	0	0	0	0
10	1	10000001019	2013	62		37.5	1	0	0	0	0
10	1	10000001020	2013	4		39.96	1	1	0	0	0
10	1	10000001021	2013	51		24.32	1	1	0	0	0
10	1	10000001022	2013	56		69.52	1	0	0	0	0
10	1	10000001023	2013	55		14	1	0	0	0	0
10	1	10000001024	2013			55.2	1	0	1	0	0
10	1	10000001025	2013	55		34.5	1	0	0	0	0
10	1	10000001026	2013	67		11.93	1	1	0	0	0
10	1	10000001027	2013	69		58.36	1	0	0	0	0
10	1	10000001028	2013	60		114	1	0	0	0	0
10	1	10000001029	2013	53		37.5	1	0	0	0	0
10	1	10000001030	2013	57		7.12	1	0	1	0	0
10	1	10000001031	2013	74		14.38	1	0	0	0	0
10	1	10000001032	2013	57		413.79	2	0	1	0	0
10	1	10000001033	2013	68		20.86	1	0	0	0	0
10	1	10000001034	2013	84		0.95	1	0	0	0	0
10	1	10000001035	2013	45		26.43	2	2	0	0	0
10	1	10000001036	2013	42		1.95	2	2	0	0	0
10	1	10000001037	2013			641.9	1	0	1	0	0
10	1	10000001038	2013	57		97.91	3	1	0	0	0
10	1	10000001039	2013	94		48.27	3	2	0	0	0
10	1	10000001040	2013	51		284.52	2	0	0	0	0
10	1	10000001041	2013	70		141.06	1	0	0	0	0
10	1	10000001042	2013	32		14.87	1	0	0	0	0
10	1	10000001043	2013	65		45.4	1	0	0	0	0
10	1	10000001044	2013	44		102.96	1	0	0	0	0
10	1	10000001045	2013	50		8.32	1	0	0	0	0
10	1	10000001046	2013	71		37.5	1	0	0	0	0
10	1	10000001047	2013	58		131.5	4	2	0	0	1
10	1	10000001048	2013	38		39.65	2	1	0	0	0
10	1	10000001049	2013	46		16.71	1	0	0	0	0
10	1	10000001050	2013	86		71.43	1	0	0	0	0
10	1	10000001051	2013			117.8	1	0	1	0	0
10	1	10000001052	2013	82		123.14	1	0	0	0	0
10	1	10000001053	2013			69.9	1	0	1	0	0
10	1	10000001054	2013	5		102.87	4	1	0	2	1
10	1	10000001055	2013	38		152	1	0	0	0	0
10	1	10000001056	2013	33		0.13	1	0	1	0	0
10	1	10000001057	2013	12		2.58	1	0	1	0	0
10	1	10000001058	2013	59		69.44	1	0	0	0	0
10	1	10000001059	2013	51		206.47	3	0	0	0	0
10	1	10000001060	2013	40		36.06	1	0	0	0	0
10	1	10000001061	2013	83		170.52	2	0	0	0	0
10	1	10000001062	2013	45		324.04	2	0	0	0	0
10	1	10000001063	2013	24		121.6	4	1	1	2	1
10	1	10000001064	2013	1		25.82	2	0	0	0	0
10	1	10000001065	2013	7		47	1	0	1	0	0
10	1	10000001066	2013	81		152.18	2	0	0	0	0
10	1	10000001067	2013	88		0.95	1	0	0	0	0
10	1	10000001068	2013	42		42.26	1	1	0	0	0
10	1	10000001069	2013	78		42.24	4	2	0	0	0
10	1	10000001070	2013			766.5	1	0	1	0	0
10	1	10000001071	2013	65		40.48	2	1	0	0	0
10	1	10000001072	2013	57		128.16	1	0	0	0	0
10	1	10000001073	2013	72		0.95	1	0	0	0	0
10	1	10000001074	2013	44		56.91	2	1	0	0	0
10	1	10000001075	2013	70		0.85	1	1	0	0	0
10	1	10000001076	2013	68		0.95	1	0	0	0	0
10	1	10000001077	2013	35		7.12	1	0	1	0	0
10	1	10000001078	2013	55		2.52	1	0	0	0	0
10	1	10000001079	2013	55		136.94	2	0	0	0	0
10	1	10000001080	2013	68		148.44	1	0	0	0	0
10	1	10000001081	2013	2		69.9	1	0	1	0	0
10	1	10000001082	2013	68		379.74	2	0	0	0	0
10	1	10000001083	2013	26		18.03	1	0	0	0	0
10	1	10000001084	2013	57		0.95	1	0	0	0	0
10	1	10000001085	2013	36		48.76	2	2	0	0	0
10	1	10000001086	2013	67		66.31	3	2	0	0	0
10	1	10000001087	2013	67		235.54	4	1	2	2	0
10	1	10000001088	2013	82		86	1	0	0	0	0
10	1	10000001089	2013	31		9.88	1	0	0	0	1
10	1	10000001090	2013	71		0.95	1	0	0	0	0
10	1	10000001091	2013	3		18.18	1	0	0	0	0
10	1	10000001092	2013	33		25.26	1	0	0	0	0
10	1	10000001093	2013			110.3	1	0	1	0	0
10	1	10000001094	2013	68		28.12	1	0	0	0	0
10	1	10000001095	2013	60		132.52	1	0	0	0	0
10	1	10000001096	2013	69		72.94	1	0	0	0	0
10	1	10000001097	2013	69		48.46	1	0	0	0	0
10	1	10000001098	2013	40		21.13	1	1	0	0	0
10	1	10000001099	2013	76		364.29	4	1	2	2	0
10	1	10000001100	2013	46		13.44	1	0	0	0	0
10	1	10000001101	2013	52		21.13	1	1	0	0	0
10	1	10000001102	2013	89		0.95	1	0	0	0	0
10	1	10000001103	2013	55		19.8	1	1	0	1	0
10	1	10000001104	2013	68		21.12	1	0	0	0	0
10	1	10000001105	2013	52		92.52	1	0	0	0	0
10	1	10000001106	2013	59		0.95	1	0	0	0	0
10	1	10000001107	2013	67		3.4	1	0	0	0	0
10	1	10000001108	2013	41		19.4	1	1	0	0	0
10	1	10000001109	2013	44		0.6	1	1	0	0	0
10	1	10000001110	2013	81		106.71	3	0	0	0	0
10	1	10000001111	2013	38		132.52	1	0	0	0	0
10	1	10000001112	2013	68		20	1	0	0	0	0
10	1	10000001113	2013	57		30.3036	3	1	0	0	2
10	1	10000001114	2013	80		3.4	1	0	0	0	0
10	1	10000001115	2013	31		18.18	1	0	0	0	0
10	1	10000001116	2013	60		37.5	1	0	0	0	0
10	1	10000001117	2013	52		204.66	1	0	0	0	0
10	1	10000001118	2013	53		17.92	2	0	0	0	0
10	1	10000001119	2013	2		29.9	1	0	0	0	0
10	1	10000001120	2013	4		55.2	1	0	1	0	0
10	1	10000001121	2013	27		17.99	1	0	0	0	0
10	1	10000001122	2013	86		31.82	2	0	0	0	0
10	1	10000001123	2013	82		512.71	5	0	0	0	0
10	1	10000001124	2013	79		1.1	1	0	0	0	0
10	1	10000001125	2013	54		166.78	2	1	0	0	0
10	1	10000001126	2013	7		19.98	1	1	0	0	0
10	1	10000001127	2013	59		53.73	3	1	0	0	0
10	1	10000001128	2013	61		81.92	2	0	0	0	0
10	1	10000001129	2013	35		23.21	1	0	0	0	0
10	1	10000001130	2013	51		44	2	0	0	0	0
10	1	10000001131	2013	23		121.47	4	1	2	2	0
10	1	10000001132	2013	74		152	1	0	0	0	0
10	1	10000001133	2013	79		389.25	4	0	2	2	0
10	1	10000001134	2013	82		66.28	2	2	0	0	0
10	1	10000001135	2013	56		0.95	1	0	0	0	0
10	1	10000001136	2013	50		51.46	2	0	0	0	0
10	1	10000001137	2013	60		42.26	1	1	0	0	0
10	1	10000001138	2013	65		200.52	2	0	0	0	0
10	1	10000001139	2013	3		18.18	1	0	0	0	0
10	1	10000001140	2013	68		71.43	1	0	0	0	0
10	1	10000001141	2013	30		42.63	2	0	0	0	0
10	1	10000001142	2013	70		42.26	1	1	0	0	0
10	1	10000001143	2013	61		70.8	1	0	0	0	0
10	1	10000001144	2013	38		97.81	2	0	0	0	0
10	1	10000001145	2013	60		4.12	1	1	0	0	0
10	1	10000001146	2013	39		7.12	1	0	1	0	0
10	1	10000001147	2013	66		117.8	2	0	0	0	0
10	1	10000001148	2013	36		29.67	1	1	0	0	0
10	1	10000001149	2013	53		8.01	2	1	0	0	0
10	1	10000001150	2013	66		109.68	2	0	0	0	0
10	1	10000001151	2013	66		21.13	1	1	0	0	0
10	1	10000001152	2013	66		1.59	1	0	0	0	0
10	1	10000001153	2013	87		23.21	1	0	0	0	0
10	1	10000001154	2013	86		14.4	1	0	0	0	0
10	1	10000001155	2013	84		37.5	1	0	0	0	0
10	1	10000001156	2013	23		24.23	1	0	0	0	0
10	1	10000001157	2013	69		5.3	1	0	0	0	0
10	1	10000001158	2013	48		23.53	1	0	0	0	0
10	1	10000001159	2013	32		296.06	4	1	2	2	0
10	1	10000001160	2013	27		7.12	1	0	1	0	0
10	1	10000001161	2013	11		1.21	1	0	0	0	0
10	1	10000001162	2013	45		1.26	1	1	0	0	0
10	1	10000001163	2013	75		182.28	5	0	3	2	0
10	1	10000001164	2013	74		5.33	2	1	0	0	1
10	1	10000001165	2013	21		35.98	1	0	0	0	0
10	1	10000001166	2013	64		137.86	3	0	0	0	0
10	1	10000001167	2013	64		152	1	0	0	0	0
10	1	10000001168	2013			69.9	1	0	1	0	0
10	1	10000001169	2013	113		29.68	3	3	0	0	0
10	1	10000001170	2013			169.2	1	0	0	0	0
10	1	10000001171	2013	50		38.46	3	2	0	0	0
10	1	10000001172	2013	76		146.1	2	0	0	0	0
10	1	10000001173	2013	70		328.56	2	0	0	0	0
10	1	10000001174	2013	68		164.3	3	0	0	0	0
10	1	10000001175	2013	36		21.13	1	1	0	0	0
10	1	10000001176	2013	68		28.51	1	0	0	0	0
10	1	10000001177	2013	68		107.05	3	0	0	0	0
10	1	10000001178	2013	63		40.16	1	0	0	0	0
10	1	10000001179	2013			69.9	1	0	1	0	0
10	1	10000001180	2013	79		146.16	3	1	1	2	0
10	1	10000001181	2013	75		191.52	1	0	0	0	0
10	1	10000001182	2013	74		1.95	2	2	0	0	0
10	1	10000001183	2013	77		20.46	3	0	1	1	0
10	1	10000001184	2013			73.5	1	0	1	0	0
10	1	10000001185	2013	29		24.4	1	0	0	0	0
10	1	10000001186	2013	77		204.66	1	0	0	0	0
10	1	10000001187	2013			641.9	1	0	1	0	0
10	1	10000001188	2013	50		59.13	1	0	0	0	0
10	1	10000001189	2013	60		47.88	2	2	0	0	0
10	1	10000001190	2013	67		30.86	1	0	0	0	0
10	1	10000001191	2013	70		64.7	1	0	0	0	0
10	1	10000001192	2013	78		132.52	1	0	0	0	0
10	1	10000001193	2013	68		260.88	1	0	1	0	0
10	1	10000001194	2013	60		44.7	1	0	0	0	0
10	1	10000001195	2013	68		37.68	1	0	0	0	0
10	1	10000001196	2013	62		45.22	2	0	0	0	0
10	1	10000001197	2013	56		86.4	1	0	0	0	0
10	1	10000001198	2013	71		4.45	2	0	0	0	0
10	1	10000001199	2013	85		77.9	1	0	0	0	0
10	1	10000001200	2013	84		215.52	2	0	0	0	0
10	1	10000001201	2013	43		132.52	1	0	0	0	0
10	1	10000001202	2013	35		44.11	2	2	0	0	0
10	1	10000001203	2013	43		168	1	0	0	0	0
10	1	10000001204	2013	70		98.34	2	1	0	0	0
10	1	10000001205	2013			111.9	1	0	1	0	0
10	1	10000001206	2013	25		38.94	1	0	0	0	0
10	1	10000001207	2013	1		110.3	1	0	1	0	0
10	1	10000001208	2013	80		736.98	4	0	0	0	0
10	1	10000001209	2013	69		179.68	2	0	0	0	0
10	1	10000001210	2013	5		29.9	1	0	0	0	0
10	1	10000001211	2013	5		11.78	1	1	0	0	0
10	1	10000001212	2013	52		18.2	2	0	0	0	0
10	1	10000001213	2013	62		7.12	1	0	1	0	0
10	1	10000001214	2013	52		117.61	3	0	0	0	0
10	1	10000001215	2013	24		31.74	1	0	0	0	0
10	1	10000001216	2013	28		24.4	1	0	0	0	0
10	1	10000001217	2013	64		191.52	1	0	0	0	0
10	1	10000001218	2013	52		26	1	0	0	0	0
10	1	10000001219	2013	46		537.2	4	1	1	2	0
10	1	10000001220	2013	45		37.82	1	1	0	0	0
10	1	10000001221	2013	65		299.65	3	0	0	0	0
10	1	10000001222	2013	38		75.36	1	0	0	0	0
10	1	10000001223	2013	68		32.64	1	0	0	0	0
10	1	10000001224	2013	27		4.95	1	0	0	1	0
10	1	10000001225	2013	56		37.21	2	0	0	0	0
10	1	10000001226	2013	93		168	1	0	0	0	0
10	1	10000001227	2013	58		37.5	1	0	0	0	0
10	1	10000001228	2013	25		1.89	1	1	0	0	0
10	1	10000001229	2013	68		523.8	4	0	0	0	0
10	1	10000001230	2013	80		169.4	2	0	0	0	0
10	1	10000001231	2013	61		0.95	1	0	0	0	0
10	1	10000001232	2013	15		33.59	1	0	0	0	0
10	1	10000001233	2013	71		15.6	1	0	0	0	0
10	1	10000001234	2013	86		121.4	2	0	0	0	0
10	1	10000001235	2013	59		0.95	1	0	0	0	0
10	1	10000001236	2013			111.9	1	0	1	0	0
10	1	10000001237	2013	74		216.06	2	0	0	0	0
10	1	10000001238	2013	4		185.7	1	0	0	0	0
10	1	10000001239	2013	66		153.12	2	0	0	0	0
10	1	10000001240	2013	79		70.3	1	0	0	0	0
10	1	10000001241	2013	72		284.52	2	0	0	0	0
10	1	10000001242	2013	70		45.4	1	0	0	0	0
10	1	10000001243	2013	12		18.18	1	0	0	0	0
10	1	10000001244	2013	7		1.9	1	0	0	0	1
10	1	10000001245	2013	67		196.2	2	0	0	0	0
10	1	10000001246	2013	64		114	1	0	0	0	0
10	1	10000001247	2013	57		19.44	1	0	0	0	0
10	1	10000001248	2013	58		444.09	4	1	2	2	0
10	1	10000001249	2013	70		11.93	1	1	0	0	0
10	1	10000001250	2013	78		71.43	1	0	0	0	0
10	1	10000001251	2013	38		0.85	1	1	0	0	0
10	1	10000001252	2013	45		26.43	2	2	0	0	0
10	1	10000001253	2013	54		6.936	3	1	2	1	1
10	1	10000001254	2013	55		7.12	1	0	1	0	0
10	1	10000001255	2013	55		1.95	2	2	0	0	0
10	1	10000001256	2013	40		7.12	1	0	1	0	0
10	1	10000001257	2013	45		7.12	1	0	1	0	0
10	1	10000001258	2013			157.4	1	0	1	0	0
10	1	10000001259	2013	57		44.94	3	1	2	0	0
10	1	10000001260	2013	55		174.78	2	1	0	0	0
10	1	10000001261	2013	64		395.46	3	0	0	0	0
10	1	10000001262	2013	47		64.7	1	0	0	0	0
10	1	10000001263	2013	23		18.18	1	0	0	0	0
10	1	10000001264	2013	33		58.5	3	1	0	0	0
10	1	10000001265	2013	80		132.52	1	0	0	0	0
10	1	10000001266	2013	81		244.82	2	0	0	0	0
10	1	10000001267	2013	50		17.835	2	0	1	0	0
10	1	10000001268	2013	65		58.36	1	0	0	0	0
10	1	10000001269	2013	73		44.24	1	0	0	0	0
10	1	10000001270	2013	64		0.95	1	0	0	0	0
10	1	10000001271	2013			641.9	1	0	1	0	0
10	1	10000001272	2013	75		162.92	2	0	0	0	0
10	1	10000001273	2013			267.7	2	0	2	0	0
10	1	10000001274	2013	69		0.95	1	0	0	0	0
10	1	10000001275	2013	63		84.2	1	0	0	0	0
10	1	10000001276	2013	46		37.5	1	0	0	0	0
10	1	10000001277	2013	73		105.04	2	0	0	0	0
10	1	10000001278	2013	65		40.16	1	0	0	0	0
10	1	10000001279	2013	74		29.75	2	0	0	0	0
10	1	10000001280	2013	68		20	1	0	0	0	0
10	1	10000001281	2013	34		75.8	2	0	0	0	0
10	1	10000001282	2013	19		38.97	2	1	0	0	0
10	1	10000001283	2013	62		29.49	1	0	0	0	0
10	1	10000001284	2013	80		246	1	0	0	0	0
10	1	10000001285	2013	50		141.06	1	0	0	0	0
10	1	10000001286	2013	54		45.4	1	0	0	0	0
10	1	10000001287	2013	113		29.9	1	0	0	0	0
10	1	10000001288	2013	89		37.68	1	0	0	0	0
10	1	10000001289	2013	29		0.85	1	1	0	0	0
10	1	10000001290	2013	67		332.21	4	1	0	0	0
10	1	10000001291	2013	6		7.12	1	0	1	0	0
10	1	10000001292	2013	71		190.12	2	0	0	0	0
10	1	10000001293	2013	31		61.5	1	0	1	0	0
10	1	10000001294	2013	62		191.61	4	0	0	0	0
10	1	10000001295	2013	38		7.12	1	0	1	0	0
10	1	10000001296	2013	33		14	1	0	0	0	0
10	1	10000001297	2013			88.3	1	0	1	0	0
10	1	10000001298	2013	81		25.78	2	0	0	0	0
10	1	10000001299	2013	78		208.01	3	0	0	0	0
10	1	10000001300	2013	55		78.72	1	0	0	0	0
10	1	10000001301	2013	68		86	1	0	0	0	0
10	1	10000001302	2013	56		158.43	3	1	0	0	0
10	1	10000001303	2013	74		17.38	1	0	0	0	0
10	1	10000001304	2013	61		68.44	2	0	0	0	0
10	1	10000001305	2013	9		16.1	1	0	0	0	0
10	1	10000001306	2013	64		171.26	3	0	0	0	1
10	1	10000001307	2013	44		44.24	1	0	0	0	0
10	1	10000001308	2013	65		45.82	1	0	0	0	0
10	1	10000001309	2013			88.3	1	0	1	0	0
10	1	10000001310	2013	70		63.29	2	1	0	0	0
10	1	10000001311	2013	80		33.42	1	0	0	0	0
10	1	10000001312	2013	55		50.98	4	1	0	0	0
10	1	10000001313	2013	60		6.61	1	0	0	0	0
10	1	10000001314	2013	29		25.02	1	1	0	0	0
10	1	10000001315	2013	73		754.63	4	0	0	0	0
10	1	10000001316	2013	20		24.32	1	1	0	0	0
10	1	10000001317	2013	51		60.52	1	0	0	0	0
10	1	10000001318	2013	34		51.32	3	1	2	0	0
10	1	10000001319	2013	61		204.66	1	0	0	0	0
10	1	10000001320	2013	52		165.74	2	0	0	0	0
10	1	10000001321	2013	59		40.16	1	0	0	0	0
10	1	10000001322	2013	80		119.92	3	0	0	0	0
10	1	10000001323	2013	70		241.6	2	0	0	0	0
10	1	10000001324	2013	78		151.75	2	0	0	0	0
10	1	10000001325	2013	2		88.3	1	0	1	0	0
10	1	10000001326	2013			169.2	1	0	0	0	0
10	1	10000001327	2013	91		6.1	1	0	0	0	0
10	1	10000001328	2013	65		56.73	1	1	0	0	0
10	1	10000001329	2013	87		117.59	2	0	0	0	0
10	1	10000001330	2013	59		48.64	1	1	0	0	0
10	1	10000001331	2013	64		86	1	0	0	0	0
10	1	10000001332	2013	41		16.1	1	0	0	0	0
10	1	10000001333	2013	82		132.52	1	0	0	0	0
10	1	10000001334	2013	82		173.92	1	0	1	0	0
10	1	10000001335	2013	56		36.4	1	0	0	0	0
10	1	10000001336	2013	78		345.18	2	0	1	1	0
10	1	10000001337	2013	76		48.46	1	0	0	0	0
10	1	10000001338	2013	62		114	1	0	0	0	0
10	1	10000001339	2013	79		30.58	1	0	0	0	0
10	1	10000001340	2013	33		11.93	1	1	0	0	0
10	1	10000001341	2013	23		13.8	1	0	0	0	0
10	1	10000001342	2013	53		29.52	2	0	0	0	0
10	1	10000001343	2013			73.5	1	0	1	0	0
10	1	10000001344	2013	29		56.91	2	1	0	0	0
10	1	10000001345	2013	57		50.94	1	0	0	0	0
10	1	10000001346	2013	27		180.06	3	2	1	2	0
10	1	10000001347	2013	73		92.52	1	0	0	0	0
10	1	10000001348	2013	77		75	1	0	0	0	0
10	1	10000001349	2013	6		104.01	4	1	2	2	0
10	1	10000001350	2013	72		293.9	3	0	0	0	0
10	1	10000001351	2013	87		70.8	1	0	0	0	0
10	1	10000001352	2013	87		207.8	3	0	0	0	0
10	1	10000001353	2013	29		38.97	2	1	0	0	0
10	1	10000001354	2013			169.2	1	0	0	0	0
10	1	10000001355	2013	42		48.14	2	0	0	0	0
10	1	10000001356	2013	32		36.36	1	0	0	0	0
10	1	10000001357	2013	55		36.06	1	0	0	0	0
10	1	10000001358	2013	26		26.43	2	2	0	0	0
10	1	10000001359	2013	50		23.84	1	0	0	0	0
10	1	10000001360	2013	52		7.12	1	0	1	0	0
10	1	10000001361	2013	55		102.18	2	0	0	0	0
10	1	10000001362	2013	31		1.27	1	1	0	0	0
10	1	10000001363	2013			73.5	1	0	1	0	0
10	1	10000001364	2013	86		24.32	1	1	0	0	0
10	1	10000001365	2013			110.3	1	0	1	0	0
10	1	10000001366	2013	62		28.51	1	0	0	0	0
10	1	10000001367	2013	23		37.82	1	1	0	0	0
10	1	10000001368	2013			69.9	1	0	1	0	0
10	1	10000001369	2013	41		52.47	2	1	0	0	0
10	1	10000001370	2013	59		37.5	1	0	0	0	0
10	1	10000001371	2013	34		121.04	1	0	0	0	0
10	1	10000001372	2013	60		35.4	1	0	0	0	0
10	1	10000001373	2013	47		236.88	2	0	0	0	0
10	1	10000001374	2013	38		95.38	2	0	0	0	0
10	1	10000001375	2013	31		69.48	2	0	0	0	0
10	1	10000001376	2013	6		1.27	1	1	0	0	0
10	1	10000001377	2013	74		155.74	4	0	0	0	0
10	1	10000001378	2013	59		353.91	4	1	1	2	1
10	1	10000001379	2013			418.2	2	0	1	0	0
10	1	10000001380	2013	71		146.86	2	0	0	0	0
10	1	10000001381	2013	41		39.97	2	0	0	0	1
10	1	10000001382	2013	68		78.72	1	0	0	0	0
10	1	10000001383	2013	32		63.15	2	0	1	1	0
10	1	10000001384	2013	81		7.12	1	0	1	0	0
10	1	10000001385	2013	53		293.92	3	0	0	0	0
10	1	10000001386	2013	64		384.81	4	1	2	2	0
10	1	10000001387	2013	51		13.73	3	2	0	0	0
10	1	10000001388	2013	29		63.29	2	1	0	0	0
10	1	10000001389	2013	53		7.12	1	0	1	0	0
10	1	10000001390	2013	19		3.77	4	0	3	1	0
10	1	10000001391	2013	70		199.76	3	0	0	0	0
10	1	10000001392	2013	78		7.12	1	0	1	0	0
10	1	10000001393	2013	62		106.5	1	0	0	0	0
10	1	10000001394	2013	65		0.95	1	0	0	0	0
10	1	10000001395	2013	39		63.29	2	1	0	0	0
10	1	10000001396	2013	22		44.82	1	0	0	0	0
10	1	10000001397	2013	64		68.76	1	0	0	0	0
10	1	10000001398	2013	50		74.85	2	0	0	0	0
10	1	10000001399	2013			169.2	1	0	0	0	0
10	1	10000001400	2013	52		12.63	2	1	0	0	0
10	1	10000001401	2013	47		20.37	2	2	0	0	0
10	1	10000001402	2013	66		51.13	2	0	0	0	0
10	1	10000001403	2013	78		118.86	2	0	0	0	0
10	1	10000001404	2013	20		56.26	3	1	1	2	0
10	1	10000001405	2013	46		84.95	2	0	0	0	0
10	1	10000001406	2013	64		204.66	1	0	0	0	0
10	1	10000001407	2013	45		23.21	1	0	0	0	0
10	1	10000001408	2013	53		17.99	1	0	0	0	0
10	1	10000001409	2013	59		418.48	3	0	0	0	0
10	1	10000001410	2013	7		7.12	1	0	1	0	0
10	1	10000001411	2013	80		46.75	2	0	0	0	0
10	1	10000001412	2013	42		114.06	2	0	0	0	0
10	1	10000001413	2013	84		188.08	1	0	0	0	0
10	1	10000001414	2013			157.4	1	0	1	0	0
10	1	10000001415	2013	3		69.9	1	0	1	0	0
10	1	10000001416	2013			69.9	1	0	1	0	0
10	1	10000001417	2013	71		69.52	1	0	0	0	0
10	1	10000001418	2013	32		38.94	1	0	0	0	0
10	1	10000001419	2013			69.9	1	0	1	0	0
10	1	10000001420	2013	36		152	1	0	0	0	0
10	1	10000001421	2013	40		108.34	2	0	0	0	0
10	1	10000001422	2013	43		26.88	1	0	0	0	0
10	1	10000001423	2013			111.9	1	0	1	0	0
10	1	10000001424	2013	49		13.73	3	2	0	0	0
10	1	10000001425	2013	5		63.3	1	0	0	0	0
10	1	10000001426	2013	79		48.64	1	1	0	0	0
10	1	10000001427	2013	91		179.14	5	1	0	0	0
10	1	10000001428	2013	55		32.2	1	0	0	0	0
10	1	10000001429	2013			83.8	1	0	1	0	0
10	1	10000001430	2013	69		833.96	5	0	0	0	0
10	1	10000001431	2013	5		15.29	1	0	0	0	0
10	1	10000001432	2013	66		77.9	1	0	0	0	0
10	1	10000001433	2013	92		0.95	1	0	0	0	0
10	1	10000001434	2013	24		165.95	2	1	0	1	0
10	1	10000001435	2013	24		120.98	2	0	0	0	0
10	1	10000001436	2013	27		35.78	1	0	0	0	0
10	1	10000001437	2013	6		115.51	3	2	1	1	0
10	1	10000001438	2013	86		40.19	2	0	0	0	0
10	1	10000001439	2013	29		0.6	1	1	0	0	0
10	1	10000001440	2013	76		37.5	1	0	0	0	0
10	1	10000001441	2013	36		42.26	1	1	0	0	0
10	1	10000001442	2013	80		21.3072	2	1	0	0	2
10	1	10000001443	2013	63		39.09	2	0	0	0	0
10	1	10000001444	2013	1		29.9	1	0	0	0	0
10	1	10000001445	2013	24		1.4	1	0	1	0	1
10	1	10000001446	2013	28		1.89	1	1	0	0	0
10	1	10000001447	2013	50		37.5	1	0	0	0	0
10	1	10000001448	2013	59		290.66	2	0	0	0	0
10	1	10000001449	2013	23		120.98	2	0	0	0	0
10	1	10000001450	2013	38		36.36	1	0	0	0	0
10	1	10000001451	2013	46		459.06	3	0	0	0	0
10	1	10000001452	2013	43		19.13	1	1	0	0	0
10	1	10000001453	2013	23		38.46	3	2	0	0	0
10	1	10000001454	2013	38		59.98	1	0	0	0	0
10	1	10000001455	2013	61		1.89	1	1	0	0	0
10	1	10000001456	2013	62		107.69	4	0	0	0	0
10	1	10000001457	2013	49		37.5	1	0	0	0	0
10	1	10000001458	2013	56		18.09	1	0	0	0	0
10	1	10000001459	2013	22		122	3	1	0	0	1
10	1	10000001460	2013	72		161.37	1	0	1	0	0
10	1	10000001461	2013	44		48.64	1	1	0	0	0
10	1	10000001462	2013	69		125.65	2	0	0	0	0
10	1	10000001463	2013			88.3	1	0	1	0	0
10	1	10000001464	2013	80		238.52	2	0	0	0	0
10	1	10000001465	2013	3		16.92	1	0	0	0	0
10	1	10000001466	2013	36		98.18	3	0	0	0	0
10	1	10000001467	2013	57		64.88	3	1	0	0	0
10	1	10000001468	2013	36		57.09	3	1	1	2	0
10	1	10000001469	2013	91		3.05	1	0	0	0	0
10	1	10000001470	2013	42		19.09	1	1	0	0	0
10	1	10000001471	2013			169.2	1	0	0	0	0
10	1	10000001472	2013	65		234.22	3	0	0	0	0
10	1	10000001473	2013	69		18.09	1	0	0	0	0
10	1	10000001474	2013	71		111.47	2	0	0	0	0
10	1	10000001475	2013	35		63.15	2	0	1	1	0
10	1	10000001476	2013	48		0.6	1	1	0	0	0
10	1	10000001477	2013	66		5.62	1	0	0	0	0
10	1	10000001478	2013	76		45.82	1	0	0	0	0
10	1	10000001479	2013			111.9	1	0	1	0	0
10	1	10000001480	2013	83		46.32	1	0	0	0	0
10	1	10000001481	2013	67		19.4	1	0	0	0	0
10	1	10000001482	2013	42		48.64	1	1	0	0	0
10	1	10000001483	2013	56		78.72	1	0	0	0	0
10	1	10000001484	2013	62		58.52	2	1	0	0	1
10	1	10000001485	2013	64		232.13	2	0	0	0	0
10	1	10000001486	2013	39		7.12	1	0	1	0	0
10	1	10000001487	2013	66		38.5	2	0	0	0	0
10	1	10000001488	2013	86		3.4	1	0	0	0	0
10	1	10000001489	2013	75		65.68	2	0	0	0	0
10	1	10000001490	2013	73		85.04	2	0	0	0	0
10	1	10000001491	2013	26		1.89	1	1	0	0	0
10	1	10000001492	2013	61		75.66	2	0	0	0	0
10	1	10000001493	2013	60		8.56	1	0	0	0	0
10	1	10000001494	2013	61		129.68	1	0	0	0	0
10	1	10000001495	2013	56		73.6	1	0	0	0	0
10	1	10000001496	2013	3		88.3	1	0	1	0	0
10	1	10000001497	2013	34		138.05	3	1	0	0	0
10	1	10000001498	2013	52		96.68	1	0	0	0	0
10	1	10000001499	2013	53		39.09	2	0	0	0	0
10	1	10000001500	2013	3		61.44	4	1	2	2	0
11	1	10000001501	2009	84	1	112.6	4	2	0	0	0
11	1	10000001502	2009	80	2	0.84	1	0	0	0	0
11	1	10000001503	2009	60	2	20.5	1	0	0	0	0
11	1	10000001504	2009	54	2	364.6	4	0	0	0	0
11	1	10000001505	2009	65	2	65.4	1	0	0	0	0
11	1	10000001506	2009	66	1	6.4	1	0	0	0	0
11	1	10000001507	2009	84	2	15.1	2	0	0	0	0
11	1	10000001508	2009	56	1	568	2	0	0	0	0
11	1	10000001509	2009	56	1	1.68	2	0	0	0	0
11	1	10000001510	2009	60	2	111.8	3	0	0	0	0
11	1	10000001511	2009	84	1	28.04	2	0	0	0	0
11	1	10000001512	2009	42	2	88.41	6	0	0	0	0
11	1	10000001513	2009	64	1	323.52	6	0	0	0	0
11	1	10000001514	2009	52	1	40.3	1	0	0	0	0
11	1	10000001515	2009	52	2	463.5	12	3	0	0	0
11	1	10000001516	2009	56	1	168.8	3	0	0	0	0
11	1	10000001517	2009	96	2	14	1	0	0	0	0
11	1	10000001518	2009	64	1	65.4	1	0	0	0	0
11	1	10000001519	2009	73	2	3198	20	0	0	0	0
11	1	10000001520	2009	79	1	395	6	2	0	5	0
11	1	10000001521	2009	86	1	99.6	4	4	0	0	0
11	1	10000001522	2009	79	1	3	1	0	0	0	0
11	1	10000001523	2009	46	1	268.2	4	2	0	0	0
11	1	10000001524	2009	46	2	45.2	2	0	0	0	0
11	1	10000001525	2009	35	2	33.7	1	1	0	0	0
11	1	10000001526	2009	70	1	33.7	1	1	0	0	0
11	1	10000001527	2009	82	1	45.4	2	0	0	0	0
11	1	10000001528	2009	31	2	119.3	2	1	0	0	0
11	1	10000001529	2009	54	2	58	1	1	0	0	0
11	1	10000001530	2009	81	2	0.84	1	0	0	0	0
11	1	10000001531	2009	85	1	83.7	2	1	0	0	0
11	1	10000001532	2009	40	2	195.99	3	2	0	3	0
11	1	10000001533	2009	52	2	71.55	6	1	0	4	1
11	1	10000001534	2009	48	2	70.6	1	1	0	0	0
11	1	10000001535	2009	63	1	462.8	8	8	0	0	0
11	1	10000001536	2009	66	2	346.5	10	0	0	0	0
11	1	10000001537	2009	52	2	17	1	0	0	1	0
11	1	10000001538	2009	68	1	70.9	3	1	0	0	0
11	1	10000001539	2009	47	1	7.25	1	0	0	1	0
11	1	10000001540	2009	56	2	341.35	5	1	0	0	0
11	1	10000001541	2009	37	1	22.13	3	2	0	3	0
11	1	10000001542	2009	74	2	86.5	1	0	0	0	0
11	1	10000001543	2009	33	2	61.2	1	1	0	0	0
11	1	10000001544	2009	50	2	777	10	0	0	4	0
11	1	10000001545	2009	38	2	15.8	1	0	0	0	1
11	1	10000001546	2009	2	1	48.6	1	1	0	0	0
11	1	10000001547	2009	55	1	51.4	2	2	0	0	0
11	1	10000001548	2009	77	2	26	1	0	0	0	0
11	1	10000001549	2009	32	2	110.35	2	1	0	0	0
11	1	10000001550	2009	60	1	151.2	1	0	0	0	0
11	1	10000001551	2009	54	2	477.2	7	2	0	6	0
11	1	10000001552	2009	32	2	78.3	2	2	0	0	0
11	1	10000001553	2009	8	1	31.1	1	1	0	0	0
11	1	10000001554	2009	50	2	70.6	1	1	0	0	0
11	1	10000001555	2009	77	1	95.4	4	0	0	0	0
11	1	10000001556	2009	94	1	69.25	3	2	0	0	0
11	1	10000001557	2009	94	1	0.84	1	0	0	0	0
11	1	10000001558	2009	58	2	176	4	2	0	0	0
11	1	10000001559	2009	51	1	175.2	1	0	0	0	0
11	1	10000001560	2009	58	2	56.3	2	1	0	0	0
11	1	10000001561	2009	12	2	232.74	5	1	0	4	0
11	1	10000001562	2009	49	1	226.54	8	1	1	7	0
11	1	10000001563	2009	70	1	125.7	6	0	0	0	0
11	1	10000001564	2009	52	1	18.27	2	1	0	0	0
11	1	10000001565	2009	63	1	243.6	1	0	0	0	0
11	1	10000001566	2009	52	2	35.3	1	1	0	0	0
11	1	10000001567	2009	67	2	75.8	2	1	0	0	0
11	1	10000001568	2009	64	1	649.8	9	0	0	0	0
11	1	10000001569	2009	10	2	21.4	1	0	0	0	0
11	1	10000001570	2009	79	1	16.1	2	0	1	1	0
11	1	10000001571	2009	40	1	165.2	2	2	0	0	0
11	1	10000001572	2009	30	2	53.7	2	1	0	0	0
11	1	10000001573	2009	49	1	150.6	4	0	0	0	0
11	1	10000001574	2009	28	2	21.4	1	0	0	0	0
11	1	10000001575	2009	77	1	4.6	2	0	0	0	0
11	1	10000001576	2009	34	2	33.7	1	1	0	0	0
11	1	10000001577	2009	64	1	230.1	3	0	0	0	0
11	1	10000001578	2009	77	2	298.6	4	0	2	0	0
11	1	10000001579	2009	77	1	229.4	6	2	0	0	0
11	1	10000001580	2009	45	1	8.1	1	0	0	0	0
11	1	10000001581	2009	55	2	249.32	3	2	0	3	0
11	1	10000001582	2009	76	2	0.84	1	0	0	0	0
11	1	10000001583	2009	25	2	36.4	2	1	0	0	0
11	1	10000001584	2009	30	2	282.8	2	2	0	2	0
11	1	10000001585	2009	60	2	135.3	2	0	0	0	0
11	1	10000001586	2009	87	2	511.2	6	2	0	0	0
11	1	10000001587	2009	28	1	2.38	1	0	0	0	0
11	1	10000001588	2009	46	1	98.66	2	1	0	2	0
11	1	10000001589	2009	60	2	65.4	1	0	0	0	0
11	1	10000001590	2009	5	1	12	3	1	0	3	1
11	1	10000001591	2009	44	1	3.6	2	0	0	0	0
11	1	10000001592	2009	44	1	4.76	2	0	0	0	0
11	1	10000001593	2009	5	1	14.4	1	0	0	1	0
11	1	10000001594	2009	50	2	70.6	1	1	0	0	0
11	1	10000001595	2009	44	1	86	2	0	0	0	0
11	1	10000001596	2009	31	2	174.73	3	2	0	3	0
11	1	10000001597	2009	16	1	32.5	1	0	0	0	0
11	1	10000001598	2009	51	1	191.6	1	0	0	0	0
11	1	10000001599	2009	57	1	33.7	1	1	0	0	0
11	1	10000001600	2009	46	2	169.15	5	1	1	4	0
11	1	10000001601	2009	76	1	17.7	3	0	0	0	0
11	1	10000001602	2009	37	2	44.93	3	2	0	3	0
11	1	10000001603	2009	22	2	65	1	0	0	0	0
11	1	10000001604	2009	46	1	53.7	2	1	0	0	0
11	1	10000001605	2009	41	2	51.3	3	3	0	0	0
11	1	10000001606	2009	53	2	84.8	2	1	0	0	0
11	1	10000001607	2009	61	2	60.4	1	1	0	0	0
11	1	10000001608	2009	65	1	1334.84	14	4	0	14	2
11	1	10000001609	2009	59	2	116	2	2	0	0	0
11	1	10000001610	2009	59	2	80.6	2	0	0	0	0
11	1	10000001611	2009	65	1	6	2	0	0	0	0
11	1	10000001612	2009	41	2	115.35	6	3	0	0	0
11	1	10000001613	2009	63	1	65.4	1	0	0	0	0
11	1	10000001614	2009	52	2	17.1	1	0	0	0	0
11	1	10000001615	2009	5	1	68.99	5	1	0	5	0
11	1	10000001616	2009	29	1	26.2	2	0	0	0	0
11	1	10000001617	2009	1	2	193.2	8	2	0	0	0
11	1	10000001618	2009	62	1	312.6	4	2	0	0	0
11	1	10000001619	2009	69	2	215.45	5	0	0	0	0
11	1	10000001620	2009	55	2	2.2	1	0	0	0	0
11	1	10000001621	2009	58	1	387.6	3	0	0	0	0
11	1	10000001622	2009	85	1	410	6	0	0	0	0
11	1	10000001623	2009	86	1	162.2	4	0	0	0	0
11	1	10000001624	2009	58	1	72.4	2	0	0	0	0
11	1	10000001625	2009	25	2	13.1	1	0	0	0	0
11	1	10000001626	2009	63	1	16.3	1	0	0	0	0
11	1	10000001627	2009	41	1	70.6	1	1	0	0	0
11	1	10000001628	2009	60	2	86	1	0	0	0	0
11	1	10000001629	2009	45	1	2.2	1	0	0	0	0
11	1	10000001630	2009	53	2	414.02	6	2	0	6	0
11	1	10000001631	2009	46	1	82.9	1	0	0	0	0
11	1	10000001632	2009	53	2	118.75	5	1	0	4	1
11	1	10000001633	2009	81	1	330.3	15	3	0	0	3
11	1	10000001634	2009	62	1	82.9	1	0	0	0	0
11	1	10000001635	2009	54	2	211	4	0	0	0	0
11	1	10000001636	2009	60	2	112.3	2	0	0	2	0
11	1	10000001637	2009	53	2	85.54	3	0	0	0	0
11	1	10000001638	2009	9	1	6.67	1	0	0	1	0
11	1	10000001639	2009	31	1	70.6	1	1	0	0	0
11	1	10000001640	2009	45	2	402.3	12	3	0	0	0
11	1	10000001641	2009	57	2	194	4	0	0	0	0
11	1	10000001642	2009	51	2	52.4	2	0	0	0	0
11	1	10000001643	2009	59	2	20.1	2	1	0	1	0
11	1	10000001644	2009	59	2	36.501	1	0	1	0	0
11	1	10000001645	2009	63	1	13.4	1	0	0	0	0
11	1	10000001646	2009	79	1	597	6	0	0	0	0
11	1	10000001647	2009	79	1	2.52	3	0	0	0	0
11	1	10000001648	2009	62	1	65.4	1	0	0	0	0
11	1	10000001649	2009	76	1	0.84	1	0	0	0	0
11	1	10000001650	2009	76	1	24.1	1	0	0	0	0
11	1	10000001651	2009	78	2	27.4	2	0	0	0	0
11	1	10000001652	2009	63	2	84.6	2	1	0	0	0
11	1	10000001653	2009	66	1	119.3	2	1	0	0	0
11	1	10000001654	2009	74	1	151.2	1	0	0	0	0
11	1	10000001655	2009	46	2	91.5	2	1	0	0	0
11	1	10000001656	2009	82	1	209.2	6	4	0	0	0
11	1	10000001657	2009	41	1	58	1	1	0	0	0
11	1	10000001658	2009	67	1	64.32	12	3	0	0	0
11	1	10000001659	2009	53	2	154.8	6	3	0	0	0
11	1	10000001660	2009	52	2	790.2	12	3	0	0	3
11	1	10000001661	2009	75	2	175.2	2	0	0	0	0
11	1	10000001662	2009	58	1	162.4	4	0	0	0	2
11	1	10000001663	2009	57	1	317.2	4	2	2	0	0
11	1	10000001664	2009	79	1	409.6	6	2	0	0	0
11	1	10000001665	2009	47	1	22.6	1	0	0	0	0
11	1	10000001666	2009	69	2	24.8	2	0	0	0	0
11	1	10000001667	2009	63	2	480.2	6	2	0	0	0
11	1	10000001668	2009	71	1	35.9	2	1	0	0	0
11	1	10000001669	2009	2	2	48.6	1	1	0	0	0
11	1	10000001670	2009	25	1	46.8	2	1	0	0	0
11	1	10000001671	2009	75	2	6.4	1	0	0	0	0
11	1	10000001672	2009	68	1	98.9	1	0	0	0	0
11	1	10000001673	2009	60	2	145.2	1	0	0	0	0
11	1	10000001674	2009	58	2	70.4	4	2	0	0	0
11	1	10000001675	2009	78	1	186.6	3	3	0	0	0
11	1	10000001676	2009	49	2	126.6	3	1	0	0	0
11	1	10000001677	2009	53	1	177.6	2	1	0	0	0
11	1	10000001678	2009	50	2	2.17	1	0	0	0	0
11	1	10000001679	2009	72	1	199.6	3	1	0	0	0
11	1	10000001680	2009	51	2	60.1	2	2	0	0	0
11	1	10000001681	2009	39	2	17.1	1	1	0	0	0
11	1	10000001682	2009	41	1	147.6	1	0	0	0	0
11	1	10000001683	2009	59	2	148.1	3	0	0	0	0
11	1	10000001684	2009	49	1	33.7	1	1	0	0	0
11	1	10000001685	2009	74	1	138	4	0	0	0	0
11	1	10000001686	2009	76	2	89.1	2	0	0	0	0
11	1	10000001687	2009	85	2	23.55	2	2	0	0	0
11	1	10000001688	2009	47	2	231.8	2	0	0	0	0
11	1	10000001689	2009	91	2	136.6	3	0	0	0	0
11	1	10000001690	2009	44	2	112.2	1	0	0	0	0
11	1	10000001691	2009	86	2	366.9	2	0	0	0	0
11	1	10000001692	2009	72	2	193.2	2	0	0	0	0
11	1	10000001693	2009	72	2	292.22	5	1	0	4	0
11	1	10000001694	2009	57	2	101.7	6	3	0	0	0
11	1	10000001695	2009	67	1	34.2	2	0	0	0	0
11	1	10000001696	2009	50	2	167	3	0	0	0	0
11	1	10000001697	2009	42	1	603.2	6	0	0	0	0
11	1	10000001698	2009	66	1	210.5	4	0	0	0	0
11	1	10000001699	2009	25	1	0.22	1	0	0	0	0
11	1	10000001700	2009	34	2	0.22	1	0	0	0	0
11	1	10000001701	2009	24	2	0.22	1	0	0	0	0
11	1	10000001702	2009	55	1	119.6	1	0	0	0	0
11	1	10000001703	2009	23	1	0.22	1	0	0	0	0
11	1	10000001704	2009	32	1	0.22	1	0	0	0	0
11	1	10000001705	2009	44	2	0.22	1	0	0	0	0
11	1	10000001706	2009	38	2	0.22	1	0	0	0	0
11	1	10000001707	2009	23	2	0.22	1	0	0	0	0
11	1	10000001708	2009	58	1	65.4	1	0	0	0	0
11	1	10000001709	2009	64	1	0.22	1	0	0	0	0
11	1	10000001710	2009	35	2	0.22	1	0	0	0	0
11	1	10000001711	2009	94	1	69.6	4	0	0	0	0
11	1	10000001712	2009	72	1	245.4	6	4	0	0	0
11	1	10000001713	2009	47	1	421.8	7	1	0	4	0
11	1	10000001714	2009	81	2	65.4	1	0	0	0	0
11	1	10000001715	2009	71	2	65.4	1	0	0	0	0
11	1	10000001716	2009	86	2	287.6	4	0	0	0	0
11	1	10000001717	2009	63	1	135.6	2	1	0	0	0
11	1	10000001718	2009	56	1	157.2	8	4	0	0	0
11	1	10000001719	2009	72	2	310.8	4	1	0	0	0
11	1	10000001720	2009	53	2	332.2	4	2	0	0	0
11	1	10000001721	2009	36	2	117.9	2	0	0	2	0
11	1	10000001722	2009	53	2	130.8	2	0	0	0	0
11	1	10000001723	2009	35	2	3.6	1	1	0	0	0
11	1	10000001724	2009	57	1	429.6	5	2	0	4	0
11	1	10000001725	2009	57	1	54.6	1	0	0	0	0
11	1	10000001726	2009	84	1	130.8	2	0	0	0	0
11	1	10000001727	2009	39	2	136.4	8	2	0	6	2
11	1	10000001728	2009	36	1	69.7	1	0	0	0	0
11	1	10000001729	2009	87	2	97.32	6	0	0	0	0
11	1	10000001730	2009	73	2	70.6	1	1	0	0	0
11	1	10000001731	2009	53	2	303.6	3	2	0	2	0
11	1	10000001732	2009	62	2	143.2	2	1	0	0	0
11	1	10000001733	2009	63	2	33.34	1	1	0	1	0
11	1	10000001734	2009	63	2	0.45	1	0	0	1	0
11	1	10000001735	2009	40	2	223	2	2	0	0	0
11	1	10000001736	2009	63	2	356.72	4	2	0	4	0
11	1	10000001737	2009	55	2	150.7	2	2	0	2	0
11	1	10000001738	2009	55	2	111.5	1	1	0	0	0
11	1	10000001739	2009	39	2	266.1	4	1	1	3	0
11	1	10000001740	2009	87	2	201.6	6	3	0	0	0
11	1	10000001741	2009	38	1	149.9	3	1	0	0	0
11	1	10000001742	2009	51	2	196.4	2	1	0	2	0
11	1	10000001743	2009	77	1	119.7	1	0	0	0	0
11	1	10000001744	2009	89	2	65.4	1	0	0	0	0
11	1	10000001745	2009	64	1	65.4	1	0	0	0	0
11	1	10000001746	2009	77	1	1274.4	12	0	0	0	0
11	1	10000001747	2009	48	1	163.8	2	1	0	0	0
11	1	10000001748	2009	47	2	429.6	5	2	0	4	0
11	1	10000001749	2009	32	1	219.84	3	2	0	2	0
11	1	10000001750	2009	55	2	102.6	3	1	0	0	0
11	1	10000001751	2009	54	2	107	1	0	0	0	0
11	1	10000001752	2009	46	1	3.95	1	1	0	0	0
11	1	10000001753	2009	77	1	130.8	2	0	0	0	0
11	1	10000001754	2009	77	2	764.4	9	3	3	0	0
11	1	10000001755	2009	75	1	130.8	2	0	0	0	0
11	1	10000001756	2009	41	1	51	1	0	0	0	0
11	1	10000001757	2009	86	2	112.34	2	1	0	0	0
11	1	10000001758	2009	43	1	31.3	1	1	0	0	0
11	1	10000001759	2009	86	1	60	4	0	0	0	0
11	1	10000001760	2009	48	1	110.4	3	3	0	0	0
11	1	10000001761	2009	40	2	176.65	3	1	0	2	0
11	1	10000001762	2009	75	2	981	9	0	0	0	0
11	1	10000001763	2009	78	1	111.6	3	2	0	0	0
11	1	10000001764	2009	55	1	24.1	1	0	0	0	0
11	1	10000001765	2009	83	1	836.4	8	4	0	8	0
11	1	10000001766	2009	83	1	110.4	2	0	0	0	0
11	1	10000001767	2009	55	2	2.2	1	0	0	0	0
11	1	10000001768	2009	55	2	148.4	3	1	0	0	0
11	1	10000001769	2009	63	2	83.4	2	0	0	0	0
11	1	10000001770	2009	81	2	0.84	1	0	0	0	0
11	1	10000001771	2009	72	2	905.4	15	0	0	0	0
11	1	10000001772	2009	72	2	119.1	6	0	0	0	0
11	1	10000001773	2009	76	1	142	1	0	0	0	0
11	1	10000001774	2009	54	1	121.1	2	0	0	0	0
11	1	10000001775	2009	49	2	317	4	0	0	0	0
11	1	10000001776	2009	52	2	98	1	0	0	0	0
11	1	10000001777	2009	41	1	120.1	3	2	0	3	0
11	1	10000001778	2009	32	1	87.6	2	0	0	0	0
11	1	10000001779	2009	47	1	119.6	1	0	0	0	0
11	1	10000001780	2009	57	2	62.2	1	1	0	0	0
11	1	10000001781	2009	48	1	66.24	2	0	0	0	0
11	1	10000001782	2009	27	1	327	1	0	0	0	0
11	1	10000001783	2009	62	2	81.2	2	0	0	0	0
11	1	10000001784	2009	51	2	438	6	2	0	0	0
11	1	10000001785	2009	56	2	24.1	1	0	0	0	0
11	1	10000001786	2009	49	1	125.8	2	1	0	0	0
11	1	10000001787	2009	46	2	113.6	2	1	0	0	0
11	1	10000001788	2009	43	2	759	15	3	0	0	0
11	1	10000001789	2009	87	1	292.8	2	0	0	0	0
11	1	10000001790	2009	86	2	21.3	1	0	0	0	0
11	1	10000001791	2009	64	1	185	2	0	0	0	0
11	1	10000001792	2009	50	2	168.3	3	1	0	0	0
11	1	10000001793	2009	41	2	163.8	2	1	0	0	0
11	1	10000001794	2009	51	2	229	4	0	0	0	0
11	1	10000001795	2009	63	2	62.6	2	2	0	0	0
11	1	10000001796	2009	55	1	75.3	6	0	0	0	0
11	1	10000001797	2009	36	2	31.3	1	1	0	0	0
11	1	10000001798	2009	79	1	86.8	1	0	0	0	0
11	1	10000001799	2009	69	2	131.1	5	1	0	5	0
11	1	10000001800	2009	49	1	70.6	1	1	0	0	0
11	1	10000001801	2009	50	2	4.4	2	0	0	0	0
11	1	10000001802	2009	83	1	366.5	5	2	0	5	0
11	1	10000001803	2009	77	2	59.8	1	0	0	0	0
11	1	10000001804	2009	59	1	62.6	1	1	0	0	0
11	1	10000001805	2009	49	2	9.4	1	0	0	0	0
11	1	10000001806	2009	69	2	0.5	1	0	0	0	0
11	1	10000001807	2009	69	2	275.2	1	1	0	1	0
11	1	10000001808	2009	62	2	346.8	4	1	0	4	0
11	1	10000001809	2009	66	1	209.8	4	0	0	0	0
11	1	10000001810	2009	44	2	348.8	2	1	0	2	0
11	1	10000001811	2009	76	1	362.1	6	0	0	0	0
11	1	10000001812	2009	71	1	69.14	3	0	0	0	0
11	1	10000001813	2009	46	1	111.5	1	1	0	0	0
11	1	10000001814	2009	78	2	63.2	2	0	0	0	0
11	1	10000001815	2009	3	2	5.99	1	0	0	1	0
11	1	10000001816	2009	55	2	520.4	6	0	0	0	0
11	1	10000001817	2009	85	1	66	3	0	0	0	0
11	1	10000001818	2009	65	2	76.6	6	2	0	0	0
11	1	10000001819	2009	36	2	101	2	1	0	0	0
11	1	10000001820	2009	58	1	65.4	1	0	0	0	0
11	1	10000001821	2009	60	2	9.4	1	0	0	0	0
11	1	10000001822	2009		1	0.84	1	0	0	0	0
11	1	10000001823	2009		1	55.2	1	0	0	0	0
11	1	10000001824	2009	39	2	83.6	1	0	0	0	0
11	1	10000001825	2009	46	1	141.2	2	2	0	0	0
11	1	10000001826	2009	68	2	134.6	2	0	0	0	0
11	1	10000001827	2009	68	1	70.6	1	1	0	0	0
11	1	10000001828	2009	61	2	142.4	2	0	0	0	0
11	1	10000001829	2009	32	1	111.5	1	1	0	0	0
11	1	10000001830	2009	62	2	347.8	8	2	0	8	0
11	1	10000001831	2009	61	1	67.3	3	1	0	0	0
11	1	10000001832	2009	37	1	87	2	1	0	0	0
11	1	10000001833	2009	53	2	2.1	1	1	0	0	0
11	1	10000001834	2009	77	2	1.8	1	0	0	0	0
11	1	10000001835	2009	65	2	353.1	6	0	0	0	0
11	1	10000001836	2009	78	1	34.2	3	0	0	0	0
11	1	10000001837	2009	8	2	160.16	5	1	0	4	0
11	1	10000001838	2009	86	2	31.04	2	1	0	0	0
11	1	10000001839	2009	63	2	231	6	2	0	0	0
11	1	10000001840	2009	8	2	33.32	3	1	0	3	0
11	1	10000001841	2009	3	1	66.8	2	1	0	0	0
11	1	10000001842	2009	25	2	45.9	2	1	0	0	0
11	1	10000001843	2009	27	1	33.7	1	1	0	0	0
11	1	10000001844	2009	9	2	33.17	2	1	0	2	0
11	1	10000001845	2009	58	2	0.84	1	0	0	0	0
11	1	10000001846	2009	39	2	35.9	2	1	0	0	0
11	1	10000001847	2009	64	2	407.7	6	3	0	0	0
11	1	10000001848	2009	41	1	120.1	3	2	0	3	0
11	1	10000001849	2009	4	2	124.4	2	1	0	2	0
11	1	10000001850	2009	64	2	8.904	6	0	0	0	0
11	1	10000001851	2009	4	2	1	1	0	0	0	0
11	1	10000001852	2009	55	2	76.2	4	4	0	0	0
11	1	10000001853	2009	43	2	138.4	8	4	0	0	0
11	1	10000001854	2009	47	1	190.8	6	2	0	0	0
11	1	10000001855	2009	3	2	55.6	1	1	0	0	0
11	1	10000001856	2009	34	1	124.9	2	1	0	0	0
11	1	10000001857	2009	41	2	223	2	2	0	0	0
11	1	10000001858	2009	41	2	51	2	0	0	0	0
11	1	10000001859	2009	5	2	53.4	2	1	0	0	0
11	1	10000001860	2009	63	1	8.1	1	0	0	0	0
11	1	10000001861	2009	55	2	66.1	6	2	0	0	0
11	1	10000001862	2009	62	1	191.6	6	2	0	0	2
11	1	10000001863	2009	61	2	65.4	1	0	0	0	0
11	1	10000001864	2009	78	1	65.4	1	0	0	0	0
11	1	10000001865	2009	48	2	50.1	3	1	0	0	0
11	1	10000001866	2009	80	1	333.4	3	0	0	0	0
11	1	10000001867	2009	64	1	107.84	2	0	0	0	0
11	1	10000001868	2009	80	1	2.38	1	0	0	0	0
11	1	10000001869	2009	54	2	122.9	2	1	0	0	0
11	1	10000001870	2009	57	2	182.6	2	0	0	0	0
11	1	10000001871	2009	85	1	1277	25	0	0	0	0
11	1	10000001872	2009	68	2	3.95	1	1	0	0	0
11	1	10000001873	2009	85	1	311	5	5	0	0	0
11	1	10000001874	2009	43	1	850.2	12	0	0	0	0
11	1	10000001875	2009	5	1	60.8	2	1	0	0	0
11	1	10000001876	2009	56	1	926.6	8	0	0	0	0
11	1	10000001877	2009	81	2	195	6	0	0	0	0
11	1	10000001878	2009	85	1	169	10	0	0	0	0
11	1	10000001879	2009	3	2	31.1	1	1	0	0	0
11	1	10000001880	2009	79	1	370.2	4	0	0	0	0
11	1	10000001881	2009	4	2	31.1	1	1	0	0	0
11	1	10000001882	2009	50	2	43.5	2	1	0	0	0
11	1	10000001883	2009	36	2	232.8	6	0	0	0	0
11	1	10000001884	2009	54	1	705.3	9	0	0	0	0
11	1	10000001885	2009	61	1	139.8	2	0	0	0	0
11	1	10000001886	2009	60	2	317.2	2	0	0	0	0
11	1	10000001887	2009	54	2	130.8	2	0	0	0	0
11	1	10000001888	2009	24	2	319.2	4	2	0	3	0
11	1	10000001889	2009	24	2	0.15	1	0	0	0	0
11	1	10000001890	2009	5	1	25.32	2	0	0	2	0
11	1	10000001891	2009	57	2	962.8	8	0	0	0	0
11	1	10000001892	2009	52	2	40.7	2	1	0	0	0
11	1	10000001893	2009	62	1	136.2	2	0	0	0	0
11	1	10000001894	2009	46	1	135.9	2	1	0	0	0
11	1	10000001895	2009	53	2	132.4	4	4	0	0	0
11	1	10000001896	2009	79	2	397	15	0	0	0	5
11	1	10000001897	2009	79	1	1364.5	25	5	0	0	0
11	1	10000001898	2009	53	2	35.3	1	1	0	0	0
11	1	10000001899	2009	55	1	273.4	4	0	0	0	0
11	1	10000001900	2009	52	2	32.6	2	0	0	0	0
11	1	10000001901	2009	78	2	87	3	1	0	0	0
11	1	10000001902	2009	84	1	1058.1	9	0	0	0	0
11	1	10000001903	2009	84	1	2.52	3	0	0	0	0
11	1	10000001904	2009	65	1	41.2	4	0	0	0	2
11	1	10000001905	2009	87	1	975.9	9	0	0	0	0
11	1	10000001906	2009	69	1	64.8	2	1	0	0	0
11	1	10000001907	2009	31	1	135.9	2	1	0	0	0
11	1	10000001908	2009	41	1	119.6	1	0	0	0	0
11	1	10000001909	2009	47	2	35.6	1	1	0	0	0
11	1	10000001910	2009	30	1	19.6	1	1	0	0	0
11	1	10000001911	2009	81	1	205.6	6	2	0	0	0
11	1	10000001912	2009	27	1	95	2	1	0	0	0
11	1	10000001913	2009	51	1	0.84	1	0	0	0	0
11	1	10000001914	2009	70	1	175.2	1	0	0	0	0
11	1	10000001915	2009	1	1	39.6	2	0	0	0	0
11	1	10000001916	2009	52	2	68.4	1	0	0	0	0
11	1	10000001917	2009	73	2	33.7	1	1	0	0	0
11	1	10000001918	2009	53	2	139.4	2	0	0	0	0
11	1	10000001919	2009	65	1	122.9	2	1	0	0	0
11	1	10000001920	2009	57	1	204.4	2	0	0	0	0
11	1	10000001921	2009	63	1	87	2	0	0	0	0
11	1	10000001922	2009	52	1	56.2	2	0	0	0	0
11	1	10000001923	2009	53	2	13.28	6	2	0	0	0
11	1	10000001924	2009	67	1	465.6	4	0	0	2	0
11	1	10000001925	2009	54	1	24.4	1	0	0	0	0
11	1	10000001926	2009	53	2	712.8	12	3	0	0	0
11	1	10000001927	2009	73	1	193.2	9	0	0	0	0
11	1	10000001928	2009	73	1	2.52	3	0	0	0	0
11	1	10000001929	2009	53	2	28.2	3	0	0	0	0
11	1	10000001930	2009	37	1	70.6	1	1	0	0	0
11	1	10000001931	2009	43	1	23.7	3	0	0	0	0
11	1	10000001932	2011	85	2	82.6	2	0	0	0	0
11	1	10000001933	2011	68	2	635.28	4	0	0	0	0
11	1	10000001934	2011	51	2	148.2	3	0	0	0	0
11	1	10000001935	2011	65	2	410.94	8	0	0	0	0
11	1	10000001936	2011	65	2	2.8	2	0	0	0	0
11	1	10000001937	2011	58	2	227.88	3	1	0	3	0
11	1	10000001938	2011	6	1	98.18	4	2	0	0	0
11	1	10000001939	2011	75	1	202.4	2	0	0	0	0
11	1	10000001940	2011	79	2	376.5	6	0	0	0	0
11	1	10000001941	2011	24	2	43.84	2	1	0	0	0
11	1	10000001942	2011	60	2	40.44	2	2	0	0	0
11	1	10000001943	2011	67	1	19.02	1	0	0	0	0
11	1	10000001944	2011	52	1	128.2	1	0	0	0	0
11	1	10000001945	2011	67	1	0.7	1	0	0	0	0
11	1	10000001946	2011	7	1	27.06	1	1	0	0	0
11	1	10000001947	2011	70	1	14.65	1	0	0	0	0
11	1	10000001948	2011	65	2	72	10	5	0	0	0
11	1	10000001949	2011	73	2	44.4	6	0	0	0	0
11	1	10000001950	2011	41	2	23.92	2	0	0	2	0
11	1	10000001951	2011	31	2	424.464	8	4	0	8	0
11	1	10000001952	2011	2	1	98.18	4	2	0	0	0
11	1	10000001953	2011	67	2	16.75	4	2	0	4	0
11	1	10000001954	2011	62	1	30.9	2	1	0	0	0
11	1	10000001955	2011	69	2	28.8	1	0	0	0	0
11	1	10000001956	2011	4	2	64.2	2	2	0	0	0
11	1	10000001957	2011	69	2	48.04	2	2	0	0	0
11	1	10000001958	2011	53	1	163.2	4	4	0	0	0
11	1	10000001959	2011	78	1	207	3	0	0	0	0
11	1	10000001960	2011	33	1	69.85	3	1	0	0	0
11	1	10000001961	2011	78	1	48.6	3	0	0	0	0
11	1	10000001962	2011	75	1	72.4	2	0	0	0	0
11	1	10000001963	2011	10	1	55.2	3	3	0	0	0
11	1	10000001964	2011	55	2	72.2	2	1	0	0	0
11	1	10000001965	2011	82	2	50.2	1	0	0	0	0
11	1	10000001966	2011	67	1	123	6	0	0	0	0
11	1	10000001967	2011	6	1	18.69	3	0	0	3	1
11	1	10000001968	2011	54	1	89.8	4	2	0	0	0
11	1	10000001969	2011	75	2	124.8	4	4	0	0	0
11	1	10000001970	2011	35	1	13.36	3	0	0	3	1
11	1	10000001971	2011	35	1	203.96	1	1	0	1	0
11	1	10000001972	2011	70	1	365.6	6	0	0	0	0
11	1	10000001973	2011	8	1	48.8	3	1	0	3	0
11	1	10000001974	2011	7	1	12.46	3	0	0	3	1
11	1	10000001975	2011	9	1	32.1	1	1	0	0	0
11	1	10000001976	2011	64	1	108.8	2	0	0	0	0
11	1	10000001977	2011	78	1	227.88	6	2	0	6	0
11	1	10000001978	2011	5	1	8.8	2	0	0	2	0
11	1	10000001979	2011	58	2	5193.6	25	0	0	0	0
11	1	10000001980	2011	78	1	736.8	9	0	0	0	0
11	1	10000001981	2011	73	2	1368.66	9	0	0	0	0
11	1	10000001982	2011	73	2	43.2	3	0	0	0	0
11	1	10000001983	2011	35	2	257.34	10	2	0	10	0
11	1	10000001984	2011	38	2	34	1	1	0	0	0
11	1	10000001985	2011	56	1	742.02	9	3	0	9	0
11	1	10000001986	2011	72	1	304	2	0	0	0	0
11	1	10000001987	2011	62	1	325.05	12	3	0	0	0
11	1	10000001988	2011	82	2	112.8	6	0	0	0	0
11	1	10000001989	2011	62	1	126.32	1	0	0	0	0
11	1	10000001990	2011	24	1	41.9705	2	1	0	2	0
11	1	10000001991	2011	78	1	111.9	4	0	0	0	0
11	1	10000001992	2011	54	2	40.84	2	0	0	0	0
11	1	10000001993	2011	25	2	95.9	2	1	0	2	0
11	1	10000001994	2011	60	2	662.4	12	0	0	0	0
11	1	10000001995	2011	59	1	1.4	2	0	0	0	0
11	1	10000001996	2011	77	2	127.64	4	0	0	0	0
11	1	10000001997	2011	59	2	18.45	1	0	0	0	0
11	1	10000001998	2011	31	2	77	4	0	0	0	0
11	1	10000001999	2011	28	2	1.6	1	0	0	0	0
[truncated: 14,384 more rows]
